# Supplementary material for: Multi-resolution characterization of molecular taxonomies in bulk and single-cell transcriptomics data
Source: Nucleic Acids Res. 2021 Jul 6;49(17):e98. doi: 10.1093/nar/gkab552 (PMC8464061; doi:10.1093/nar/gkab552)
Supplement: gkab552_Supplemental_Files [file gkab552_supplemental_files.zip]

Archive with 2 entries (2 files):
- supplementary_materials.pdf
- supplementary_tables.xlsx
