# Supplementary material for: Multi-resolution characterization of molecular taxonomies in bulk and single-cell transcriptomics data
Source: Nucleic Acids Res. 2021 Jul 6;49(17):e98. doi: 10.1093/nar/gkab552 (PMC8464061; doi:10.1093/nar/gkab552)
Supplement: gkab552_Supplemental_Files [file gkab552_supplemental_files.zip › supplementary_tables.xlsx]

## Sheet: Descriptions
Supplementary Tables
Table S1: METABRIC breast cancer data clinical variables
Descriptive statistics of clinical variables in the METABRIC data.
Table S2: TCGA breast cancer data clinical variables
Descriptive statistics of clinical variables in the TCGA BRCA data.
Table S3: Breast cancer tumor infiltrating lymphocyte scRNAseq clustering results
Comparison between single-cell clustering estimates between this analysis and the original publication - Savas et al. 2018 (PMID: 29942092).
Table S4: Breast cancer inflammation and proliferation gene sets used in survival analysis
Gene sets utilized in survival analysis of METABRIC data.
Table S5: Observation-level simulation results
Baker's gamma correlation results for K2Taxonomer and Ward's analysis of simulated observation-level data for every combination of parameters.
Table S6: Group-level simulation results
Baker's gamma correlation results for K2Taxonomer and Ward's analysis of simulated group-level data for every combination of parameters.
Table S7: K2Taxonomer partition-specific feature subset size observation-level simulation results
Baker's gamma correlation results for K2Taxonomer using different sizes of boostrapped feature sets.
Table S8: METABRIC breast cancer subtype entropy estimates
Entropy estimates for K2Taxonomer, Ward's, and average methods for different numbers of discovered clusters for the METABRIC data set
Table S9: TCGA breast cancer subtype entropy estimates
Entropy estimates for K2Taxonomer, Ward's, and average methods for different numbers of discovered clusters for the TCGA BRCA data set
Table S10: Differential gene expression results breast cancer tumor infiltrating lymphocyte subgroups
Differential gene expression for each TIL subgroup discovered by K2Taxonomer (FDR < 1E-5).
Table S11: Differential GSVA enrichment results breast cancer tumor infiltrating lymphocyte subgroups
Differential enrichment results for each TIL subgroup discovered by K2Taxonomer (FDR < 1E-5).
Table S12: METABRIC GSVA projection surival results
Cox's proportional hazards test results for survival analyses of GSVA projection of K2Taxonomer derived gene sets onto the METABRIC data.
Table S13: Translation+ subgroup differential results versus METABRIC survival (Reactome eukaryotic translation initiation genes)
Gene-level results of differential expression analysis of Translation+ subgroup and Cox's proportional hazards test results for survival analyses of the METABRIC data.

## Sheet: TableS1_METABRICclin
Table S1: METABRIC breast cancer data clinical variables
Variable	Statistics/Counts
	Min	Max	Mean	SD
Age (Years)	21.93	96.29	61.05	12.95
	Her2	LumA	LumB	Basal	Normal
Pam50 Subtype	240	718	488	329	199
	No	Yes
ER	474	1500
HER2	1727	247
PR	938	1036
	TN	ER	PR	HER2	ER:PR	ER:HER2	PR:HER2	ER:PR:HER2
Geno. (Three Gene)	320	423	15	134	969	61	5	47
	Living	Deceased
Survival	836	1138

## Sheet: TableS2_TCGAclin
Table S2: TCGA breast cancer data clinical variables
Variable	Statistics/Counts
	Min	Max	Mean	SD	Missing
Age (Years)	26.59	90.06	59.12	13.17	6
	Her2	LumA	LumB	Basal	Normal
Pam50 Subtype	51	526	220	163	13
	No	Yes
ER	219	754
HER2	804	169
PR	319	654
	TN	ER	PR	HER2	ER:PR	ER:HER2	PR:HER2	ER:PR:HER2
Geno. (Three Gene)	170	89	12	34	533	26	3	106

## Sheet: TableS3_BRCAscClusters
Table S3: Breast cancer tumor infiltrating lymphocyte scRNAseq clustering results
		Savas et al. 2018 (PMID: 29942092)
		CD4+ CXCL13+	CD4+ FOXP3+	CD4+ IL7R+	CD4+ RGCC+	CD4+ TRM	CD8+ mitotic TRM	CD8+ TEM	CD8+ TRM	CD8+ γδ	Monocyte	Total
This Study	CD4+ CXCL13+	74.11	11.33	7.443	0	5.502	0	1.294	0	0.3236	0	309
	CD4+ FOXP3+ (1)	0.823	96.43	2.058	0	0.5487	0	0	0	0.1372	0	729
	CD4+ FOXP3+ (2)	0.6088	96.65	1.065	0	0.6088	0	0.1522	0	0.761	0.1522	657
	CD4+ FOXP3+ (3)	2.703	81.08	5.405	0	0	0	8.108	2.703	0	0	37
	CD4+ IL7R+ (1)	0.2646	0.6614	72.88	4.101	2.513	0	14.02	0.1323	5.423	0	756
	CD4+ IL7R+ (2)	0.9662	2.254	83.9	1.771	2.093	0	7.407	0.3221	1.288	0	621
	CD4+ RGCC+	0	0.8032	2.008	93.17	0.4016	0	2.811	0	0.8032	0	249
	CD4+ TRM	1.473	1.105	9.024	1.289	71.09	0.9208	4.972	9.208	0.9208	0	543
	CD8+ mitotic TRM	0	1.299	0	0	2.597	88.31	2.597	5.195	0	0	77
	CD8+ TEM	0.6002	0.4802	10.2	0.6002	0.7203	0.12	82.83	1.08	3.121	0.2401	833
	CD8+ TRM	0.3086	0.1543	0.1543	0	0.9259	0.9259	2.315	95.06	0.1543	0	648
	CD8+ γδ	0.7273	0.3636	5.818	1.455	0.3636	0	18.91	0.7273	71.64	0	275
	Monocyte	0	0	0	0	0	0	0	0	0	100	25
	Total	265	1437	1275	290	459	80	953	685	287	28	5759
		% of row total

## Sheet: TableS4_METABRIC_Inf_Prol
Table S4: Breast cancer inflammation and proliferation gene sets used in survival analysis
Inflammation (PMID: 25848820)	Proliferation (PMID: 22028643)
C1QC	PCNA
C1QB	CKS2
C1QA	NUSAP1
ITGB2	RRM2
LAIR1	ZWINT
SPI1	PRC1
FERMT3	TFDP1
LILRB1	CCNA2
TNFAIP8L2	CCNB1
CYTH4	MELK
MYO1F	TPX2
LRRC25	BIRC5
DOK2	NCAPG2
CD68	RFWD3
LAPTM5	TACC3
SLC7A7	CDC2
NCF4	KIAA0101
LILRB2	MCM2
MS4A6A	MCM5
CD86	ASF1B
CD53	CCNB2
C3AR1	GTPBP2
FAM78A	KIF20A
LILRB4	PTTG1
FCER1G	AURKA
FGD2	CDC20
	DKFZp762E1312
	FOXM1
	GINS2
	MAD2L1
	UBE2C
	GINS1
	MCM6
	NCAPD2
	NUP37
	CKS1B
	LOC146909
	MCM7
	ARID3A
	AURKB
	CDCA8
	SNRPD1
	TROAP
	C21orf45
	DDX39
	ERAF
	ESPL1
	HMBS
	LSM6
	MCM4
	NCAPD3
	PPIH
	CDC45L
	DTL
	EPB42
	HMGN2
	MCM3
	PF4
	PPBP
	RFC4
	TOP2A
	BUB1B
	CDT1
	FEN1
	GATA1
	GYPB
	HMGB2
	KIF22
	KLF1
	MLF1IP
	RFC3
	RHCE
	TAL1
	TCF3
	ALAS2
	BZRPL1
	CDCA3
	CENPA
	CKLF
	GTSE1
	NFE2
	OIP5
	SHCBP1
	SNF8
	SNRPB
	SPTA1
	KEL
	KIF2C
	LYL1
	PSMD9
	RACGAP1
	RPIA
	TIMELESS
	TRMT5
	TYMS
	VRK1
	FBXO7
	H3F3A
	NUDT1
	PLEK
	POLE2
	RHAG
	WHSC1
	APOBEC3B
	BPGM
	CHAF1A
	DNAJC9
	FBXO5
	KIF4A
	KLF15
	MKI67
	PGD
	RPA3
	SFRS2
	TRIM58
	ADAMTS13
	CDCA4
	CDKN3
	FECH
	LBR
	LIG1
	LMNB1
	MICB
	NUP210
	ORC6L
	RAD51AP1
	RHD
	SMC4
	GYPA
	RPP30
	TRIM10

## Sheet: TableS5_SimObsK2vWard
Table S5: Observation-level simulation results
Parameters				Simulation Results
N(Labels)	Background Noise(SD)	% Features(Signal)	% Features(Filter)	Mean Bakers Gamma (K2T)	Mean Bakers Gamma (Ward)	Diff. Bakers Gamma (K2T - Ward)	Statistic (Wilcox)	P-values (Wilcox)	FDR (Wilcox)
10	3	10	10	0.435014	0.250334	0.18468	325	5.96046e-08	3.26601e-07
10	2	10	50	0.766363	0.448788	0.317575	325	5.96046e-08	3.26601e-07
10	3	10	50	0.546166	0.194726	0.35144	325	5.96046e-08	3.26601e-07
10	2	2.5	10	0.61536	0.232993	0.382367	325	5.96046e-08	3.26601e-07
10	1	2.5	100	0.755333	0.334255	0.421078	325	5.96046e-08	3.26601e-07
10	2	2.5	100	0.521967	0.0196525	0.502314	325	5.96046e-08	3.26601e-07
10	2	2.5	25	0.493471	0.0932599	0.400211	325	5.96046e-08	3.26601e-07
10	2	2.5	50	0.539005	0.0475132	0.491491	325	5.96046e-08	3.26601e-07
10	3	25	100	0.697572	0.414264	0.283309	325	5.96046e-08	3.26601e-07
10	2	5	10	0.716193	0.44889	0.267303	325	5.96046e-08	3.26601e-07
10	3	5	10	0.301268	0.0892041	0.212064	325	5.96046e-08	3.26601e-07
10	1	5	100	0.799546	0.644063	0.155483	325	5.96046e-08	3.26601e-07
10	2	5	100	0.654557	0.140283	0.514275	325	5.96046e-08	3.26601e-07
10	2	5	25	0.652654	0.271873	0.380781	325	5.96046e-08	3.26601e-07
10	3	5	5	0.273571	0.0940508	0.17952	325	5.96046e-08	3.26601e-07
10	1	5	50	0.810243	0.702031	0.108212	325	5.96046e-08	3.26601e-07
10	2	5	50	0.65408	0.264753	0.389327	325	5.96046e-08	3.26601e-07
10	3	5	50	0.250453	0.0259181	0.224534	325	5.96046e-08	3.26601e-07
20	2	10	100	0.514411	0.0733518	0.441059	325	5.96046e-08	3.26601e-07
20	2	10	25	0.60133	0.230465	0.370865	325	5.96046e-08	3.26601e-07
20	2	10	50	0.569242	0.112668	0.456574	325	5.96046e-08	3.26601e-07
20	0.5	2.5	100	0.770063	0.594402	0.175661	325	5.96046e-08	3.26601e-07
20	1	2.5	100	0.606522	0.0886247	0.517898	325	5.96046e-08	3.26601e-07
20	1	2.5	25	0.566904	0.191976	0.374929	325	5.96046e-08	3.26601e-07
20	0.5	2.5	50	0.692771	0.545578	0.147194	325	5.96046e-08	3.26601e-07
20	1	2.5	50	0.655708	0.160515	0.495194	325	5.96046e-08	3.26601e-07
20	2	2.5	50	0.239472	0.00510223	0.234369	325	5.96046e-08	3.26601e-07
20	2	25	100	0.627549	0.365411	0.262139	325	5.96046e-08	3.26601e-07
20	3	25	50	0.394824	0.155058	0.239766	325	5.96046e-08	3.26601e-07
20	1	5	100	0.656312	0.260178	0.396134	325	5.96046e-08	3.26601e-07
20	2	5	100	0.32249	0.0127686	0.309721	325	5.96046e-08	3.26601e-07
20	2	5	25	0.408113	0.0631647	0.344948	325	5.96046e-08	3.26601e-07
20	2	5	5	0.44131	0.174689	0.266621	325	5.96046e-08	3.26601e-07
20	1	5	50	0.624418	0.33911	0.285308	325	5.96046e-08	3.26601e-07
20	2	5	50	0.446558	0.0247013	0.421857	325	5.96046e-08	3.26601e-07
20	2	50	100	0.732941	0.615632	0.117309	325	5.96046e-08	3.26601e-07
30	2	10	10	0.256851	0.0684858	0.188365	325	5.96046e-08	3.26601e-07
30	1	10	100	0.6253	0.32238	0.302919	325	5.96046e-08	3.26601e-07
30	2	10	100	0.384831	0.0232964	0.361535	325	5.96046e-08	3.26601e-07
30	2	10	25	0.326842	0.0511987	0.275643	325	5.96046e-08	3.26601e-07
30	2	10	5	0.389127	0.170187	0.21894	325	5.96046e-08	3.26601e-07
30	1	10	50	0.629959	0.389752	0.240207	325	5.96046e-08	3.26601e-07
30	2	10	50	0.303347	0.021058	0.282289	325	5.96046e-08	3.26601e-07
30	1	2.5	10	0.501101	0.172283	0.328818	325	5.96046e-08	3.26601e-07
30	0.5	2.5	100	0.594845	0.303359	0.291486	325	5.96046e-08	3.26601e-07
30	1	2.5	100	0.455734	0.0255122	0.430222	325	5.96046e-08	3.26601e-07
30	0.5	2.5	25	0.56695	0.414417	0.152533	325	5.96046e-08	3.26601e-07
30	1	2.5	25	0.401283	0.0788901	0.322392	325	5.96046e-08	3.26601e-07
30	0.5	2.5	50	0.612064	0.357499	0.254565	325	5.96046e-08	3.26601e-07
30	1	2.5	50	0.428109	0.0438483	0.384261	325	5.96046e-08	3.26601e-07
30	2	25	10	0.535595	0.367647	0.167948	325	5.96046e-08	3.26601e-07
30	2	25	100	0.578373	0.203394	0.374979	325	5.96046e-08	3.26601e-07
30	2	25	50	0.556161	0.257389	0.298772	325	5.96046e-08	3.26601e-07
30	2	5	10	0.215328	0.0205486	0.19478	325	5.96046e-08	3.26601e-07
30	0.5	5	100	0.651318	0.511537	0.13978	325	5.96046e-08	3.26601e-07
30	1	5	100	0.511691	0.0817333	0.429957	325	5.96046e-08	3.26601e-07
30	2	5	5	0.201037	0.0345188	0.166519	325	5.96046e-08	3.26601e-07
30	0.5	5	50	0.589085	0.531909	0.0571761	325	5.96046e-08	3.26601e-07
30	2	50	100	0.632998	0.436751	0.196247	325	5.96046e-08	3.26601e-07
5	2	10	100	0.880752	0.67303	0.207722	325	5.96046e-08	3.26601e-07
5	3	10	100	0.675694	0.290802	0.384892	325	5.96046e-08	3.26601e-07
5	3	10	25	0.725049	0.503401	0.221648	325	5.96046e-08	3.26601e-07
5	3	10	50	0.784399	0.473953	0.310446	325	5.96046e-08	3.26601e-07
5	2	2.5	10	0.751637	0.43007	0.321567	325	5.96046e-08	3.26601e-07
5	3	2.5	10	0.342352	0.0787156	0.263636	325	5.96046e-08	3.26601e-07
5	2	2.5	100	0.659585	0.103152	0.556432	325	5.96046e-08	3.26601e-07
5	2	2.5	25	0.65462	0.299325	0.355296	325	5.96046e-08	3.26601e-07
5	3	2.5	25	0.321683	0.0326262	0.289057	325	5.96046e-08	3.26601e-07
5	2	2.5	50	0.737569	0.195899	0.54167	325	5.96046e-08	3.26601e-07
5	2	5	100	0.827991	0.413077	0.414914	325	5.96046e-08	3.26601e-07
5	3	5	100	0.558232	0.0876042	0.470628	325	5.96046e-08	3.26601e-07
5	2	5	50	0.773361	0.463686	0.309675	325	5.96046e-08	3.26601e-07
5	3	5	50	0.572303	0.148815	0.423488	325	5.96046e-08	3.26601e-07
10	2	10	100	0.736459	0.39794	0.338519	324	1.19209e-07	5.67663e-07
10	3	10	100	0.479352	0.111328	0.368024	324	1.19209e-07	5.67663e-07
10	3	5	100	0.25907	0.0131982	0.245872	324	1.19209e-07	5.67663e-07
20	3	25	100	0.380082	0.0895263	0.290556	324	1.19209e-07	5.67663e-07
30	2	25	25	0.517882	0.294386	0.223497	324	1.19209e-07	5.67663e-07
30	1	5	25	0.529739	0.25089	0.278849	324	1.19209e-07	5.67663e-07
30	1	5	50	0.512617	0.179538	0.333079	324	1.19209e-07	5.67663e-07
30	2	5	50	0.16377	0.00447397	0.159296	324	1.19209e-07	5.67663e-07
30	2	50	50	0.620639	0.461844	0.158795	324	1.19209e-07	5.67663e-07
5	3	2.5	100	0.30135	0.0120521	0.289298	324	1.19209e-07	5.67663e-07
5	1	2.5	50	0.89577	0.781327	0.114443	324	1.19209e-07	5.67663e-07
10	2	10	25	0.779964	0.593173	0.186791	323	1.78814e-07	7.85995e-07
20	1	10	100	0.7437	0.556925	0.186776	323	1.78814e-07	7.85995e-07
20	2	2.5	5	0.176754	0.0271405	0.149613	323	1.78814e-07	7.85995e-07
20	1	5	25	0.619732	0.461437	0.158295	323	1.78814e-07	7.85995e-07
30	0.5	2.5	10	0.504389	0.415697	0.0886923	323	1.78814e-07	7.85995e-07
30	1	5	10	0.538826	0.359105	0.179722	323	1.78814e-07	7.85995e-07
5	3	5	10	0.510459	0.292274	0.218185	323	1.78814e-07	7.85995e-07
10	3	5	25	0.285087	0.05123	0.233857	322	2.98023e-07	1.21642e-06
20	3	10	100	0.20703	0.015395	0.191635	322	2.98023e-07	1.21642e-06
20	2	2.5	10	0.174049	0.0156016	0.158447	322	2.98023e-07	1.21642e-06
20	2	25	25	0.719873	0.552232	0.167642	322	2.98023e-07	1.21642e-06
20	3	25	25	0.38576	0.207871	0.177889	322	2.98023e-07	1.21642e-06
30	2	5	100	0.178227	0.00288126	0.175346	322	2.98023e-07	1.21642e-06
30	3	50	100	0.375563	0.148197	0.227366	322	2.98023e-07	1.21642e-06
10	1	2.5	10	0.778882	0.654579	0.124303	321	4.17233e-07	1.60474e-06
10	1	2.5	50	0.788969	0.506016	0.282953	321	4.17233e-07	1.60474e-06
20	2	5	10	0.29334	0.0566606	0.236679	321	4.17233e-07	1.60474e-06
30	3	25	100	0.207418	0.0223928	0.185025	321	4.17233e-07	1.60474e-06
30	2	5	25	0.159495	0.00932762	0.150167	321	4.17233e-07	1.60474e-06
5	2	5	25	0.77671	0.560734	0.215975	321	4.17233e-07	1.60474e-06
20	1	2.5	10	0.551521	0.329016	0.222505	320	5.96046e-07	2.22821e-06
5	3	2.5	5	0.284293	0.127214	0.15708	320	5.96046e-07	2.22821e-06
5	3	2.5	50	0.256198	0.0213896	0.234808	320	5.96046e-07	2.22821e-06
10	2	2.5	5	0.456083	0.230802	0.225281	319	8.34465e-07	2.92795e-06
20	2	10	10	0.571369	0.338794	0.232574	319	8.34465e-07	2.92795e-06
20	2	2.5	100	0.12491	0.00333452	0.121576	319	8.34465e-07	2.92795e-06
30	3	25	25	0.233895	0.065996	0.167899	319	8.34465e-07	2.92795e-06
30	3	25	50	0.146796	0.0278736	0.118922	319	8.34465e-07	2.92795e-06
5	1	2.5	100	0.827963	0.667446	0.160517	319	8.34465e-07	2.92795e-06
5	2	2.5	5	0.779868	0.537179	0.242689	319	8.34465e-07	2.92795e-06
20	2	2.5	25	0.167079	0.0104577	0.156621	318	1.13249e-06	3.87175e-06
30	1	2.5	5	0.42148	0.225198	0.196282	318	1.13249e-06	3.87175e-06
5	3	5	25	0.572202	0.254235	0.317968	318	1.13249e-06	3.87175e-06
10	3	2.5	5	0.175785	0.0447003	0.131084	317	1.49012e-06	4.96705e-06
30	1	10	25	0.584756	0.455936	0.128821	317	1.49012e-06	4.96705e-06
30	2	2.5	10	0.0839317	0.00782207	0.0761096	317	1.49012e-06	4.96705e-06
20	3	50	25	0.633196	0.521884	0.111312	316	1.96695e-06	6.44903e-06
30	2	2.5	25	0.0940289	0.00155849	0.0924704	316	1.96695e-06	6.44903e-06
5	3	5	5	0.567497	0.400489	0.167008	315	2.563e-06	8.33496e-06
10	3	2.5	25	0.082075	0.00622517	0.0758498	314	3.27826e-06	1.04904e-05
30	1	25	50	0.747326	0.687545	0.0597805	314	3.27826e-06	1.04904e-05
20	3	50	100	0.501696	0.330883	0.170812	313	4.17233e-06	1.32455e-05
10	3	10	25	0.474086	0.247403	0.226683	311	6.55651e-06	2.04891e-05
20	0.5	5	100	0.755405	0.703956	0.0514485	311	6.55651e-06	2.04891e-05
20	3	10	10	0.162539	0.047224	0.115315	310	8.16584e-06	2.53204e-05
10	2	25	100	0.846747	0.72511	0.121636	309	1.00732e-05	3.07578e-05
20	0.5	2.5	25	0.663953	0.586733	0.07722	309	1.00732e-05	3.07578e-05
20	2	25	50	0.64398	0.449253	0.194728	308	1.23382e-05	3.71073e-05
30	3	50	10	0.297501	0.197681	0.0998202	308	1.23382e-05	3.71073e-05
10	2	5	5	0.627985	0.491947	0.136038	307	1.508e-05	4.43529e-05
20	1	10	50	0.765794	0.686995	0.0787988	307	1.508e-05	4.43529e-05
20	1	5	10	0.717122	0.636451	0.0806715	307	1.508e-05	4.43529e-05
10	3	25	50	0.728596	0.549166	0.179431	305	2.21133e-05	6.45644e-05
20	2	10	5	0.573608	0.432375	0.141233	304	2.66433e-05	7.66713e-05
30	2	2.5	5	0.072799	0.0091033	0.0636957	304	2.66433e-05	7.66713e-05
30	2	2.5	100	0.0590155	0.000451714	0.0585637	303	3.19481e-05	8.99946e-05
30	2	2.5	50	0.0560072	0.00291933	0.0530879	303	3.19481e-05	8.99946e-05
5	2	10	50	0.781855	0.682509	0.0993458	303	3.19481e-05	8.99946e-05
10	3	2.5	10	0.16211	0.0136744	0.148435	302	3.8147e-05	0.000102408
10	1	2.5	25	0.718544	0.544209	0.174335	302	3.8147e-05	0.000102408
10	3	2.5	50	0.078435	0.00306743	0.0753676	302	3.8147e-05	0.000102408
20	3	10	50	0.146687	0.0151546	0.131533	302	3.8147e-05	0.000102408
30	1	25	100	0.67408	0.577525	0.0965543	302	3.8147e-05	0.000102408
30	2	50	25	0.659079	0.532801	0.126278	302	3.8147e-05	0.000102408
30	3	50	50	0.256254	0.164358	0.0918963	302	3.8147e-05	0.000102408
5	2	5	10	0.794177	0.689735	0.104443	300	5.38826e-05	0.000143687
30	0.5	50	10	0.726132	0.664366	0.0617666	299	6.36578e-05	0.00016863
20	3	25	10	0.422037	0.2841	0.137937	298	7.49826e-05	0.000197323
5	3	25	50	0.752623	0.668169	0.0844544	297	8.80361e-05	0.00023016
5	3	10	10	0.679807	0.552996	0.126811	296	0.000102997	0.000265798
5	1	50	100	0.801851	0.86778	-0.0659292	29	0.000102997	0.000265798
30	0.5	50	50	0.698344	0.628857	0.0694875	293	0.000162303	0.000416163
20	3	10	25	0.143542	0.0208932	0.122649	292	0.000187874	0.00047563
20	1	2.5	5	0.551892	0.423012	0.12888	292	0.000187874	0.00047563
20	3	50	10	0.561756	0.460434	0.101322	291	0.000216901	0.000542253
5	3	50	5	0.812545	0.844511	-0.0319661	34	0.000216901	0.000542253
10	1	25	10	0.813932	0.854815	-0.0408833	35	0.000249803	0.000620629
20	3	10	5	0.16584	0.0567053	0.109134	289	0.000287056	0.000704432
20	3	2.5	25	0.0143624	-0.00171411	0.0160765	289	0.000287056	0.000704432
30	1	50	50	0.690437	0.659273	0.0311633	288	0.000329077	0.000802627
30	2	25	5	0.504189	0.417754	0.0864349	287	0.000376403	0.000906996
30	1	5	5	0.521017	0.411211	0.109806	287	0.000376403	0.000906996
20	3	5	10	0.0696937	0.00870647	0.0609872	286	0.00042969	0.00102307
30	3	25	5	0.145256	0.0702553	0.0750009	286	0.00042969	0.00102307
20	2	25	10	0.72699	0.657299	0.0696912	285	0.000489473	0.00115852
30	3	10	50	0.0899058	0.00458603	0.0853198	284	0.000556409	0.0013092
10	1	10	100	0.802082	0.763613	0.0384689	283	0.000631332	0.00146821
30	0.5	10	50	0.638407	0.596461	0.0419457	283	0.000631332	0.00146821
10	2	10	10	0.792335	0.719277	0.0730578	282	0.000714958	0.0016249
20	3	25	5	0.333268	0.262712	0.0705558	282	0.000714958	0.0016249
30	3	10	10	0.0429841	0.00800561	0.0349784	282	0.000714958	0.0016249
30	3	25	10	0.159556	0.061762	0.0977945	282	0.000714958	0.0016249
10	3	2.5	100	0.0893944	0.00385971	0.0855347	281	0.00080812	0.00179582
20	3	5	5	0.100336	0.0180415	0.0822947	281	0.00080812	0.00179582
30	0.5	25	100	0.700036	0.665357	0.0346787	281	0.00080812	0.00179582
30	2	50	10	0.591049	0.538066	0.052983	281	0.00080812	0.00179582
30	0.5	50	25	0.750063	0.70347	0.0465929	280	0.000911891	0.00200416
5	1	5	100	0.831439	0.803147	0.0282915	280	0.000911891	0.00200416
5	2	10	25	0.873589	0.814156	0.0594331	278	0.00115484	0.00252424
20	3	5	50	0.0476394	0.0050061	0.0426333	275	0.00162536	0.0034954
30	3	10	100	0.0452096	0.00323752	0.0419721	275	0.00162536	0.0034954
30	0.5	50	100	0.657442	0.615094	0.0423485	275	0.00162536	0.0034954
10	3	25	25	0.601579	0.49945	0.102129	274	0.00181568	0.0038838
20	3	2.5	10	0.0248186	0.0018541	0.0229645	272	0.00225526	0.00474792
30	3	10	25	0.0456987	0.00577106	0.0399276	272	0.00225526	0.00474792
5	0.5	5	50	0.8466	0.874827	-0.0282272	53	0.00225526	0.00474792
10	3	10	5	0.34104	0.231491	0.109549	271	0.00250793	0.00517098
20	2	50	50	0.728007	0.684569	0.0434381	271	0.00250793	0.00517098
30	0.5	10	100	0.619921	0.584171	0.0357503	271	0.00250793	0.00517098
5	3	25	100	0.793305	0.70038	0.0929248	271	0.00250793	0.00517098
10	2	25	25	0.777636	0.744291	0.033345	270	0.00278485	0.00568336
30	0.5	2.5	5	0.561885	0.529197	0.0326878	270	0.00278485	0.00568336
30	1	50	100	0.749741	0.717577	0.0321646	269	0.00308788	0.00620679
30	1	50	25	0.639087	0.577737	0.0613502	269	0.00308788	0.00620679
30	3	50	25	0.259134	0.169657	0.0894768	269	0.00308788	0.00620679
20	0.5	5	5	0.715271	0.683728	0.031543	268	0.00341922	0.00677073
5	0.5	5	5	0.808787	0.844192	-0.0354044	57	0.00341922	0.00677073
5	0.5	50	100	0.814968	0.848553	-0.0335843	57	0.00341922	0.00677073
10	3	50	10	0.689396	0.75317	-0.0637746	61	0.00507164	0.00999338
5	1	50	50	0.878445	0.901633	-0.0231879	62	0.00557882	0.0109389
30	3	5	10	0.0159725	0.00147828	0.0144942	262	0.00612921	0.0119594
30	3	10	5	0.105137	0.0298784	0.0752582	261	0.00672555	0.0130593
10	1	10	50	0.814038	0.79192	0.0221174	260	0.00737095	0.0142434
20	1	10	25	0.733217	0.709141	0.0240768	259	0.0080688	0.0155169
20	3	2.5	5	0.031033	0.00363502	0.027398	258	0.00882232	0.0168848
5	2	25	10	0.823494	0.870909	-0.0474152	68	0.00963503	0.0183524
20	0.5	2.5	5	0.674696	0.666018	0.0086781	256	0.0105108	0.0197386
20	3	5	100	0.0389438	0.00447003	0.0344737	256	0.0105108	0.0197386
30	0.5	50	5	0.67467	0.639175	0.0354955	256	0.0105108	0.0197386
20	1	25	25	0.766689	0.726	0.0406888	255	0.0114533	0.0212099
5	2	25	5	0.858241	0.871394	-0.0131537	70	0.0114533	0.0212099
5	0.5	50	25	0.840171	0.903077	-0.0629052	70	0.0114533	0.0212099
30	1	25	25	0.634194	0.60901	0.0251835	253	0.0135547	0.0247574
30	0.5	5	25	0.602615	0.579481	0.0231338	253	0.0135547	0.0247574
5	0.5	50	5	0.795474	0.84565	-0.0501761	72	0.0135547	0.0247574
30	1	10	10	0.606881	0.572699	0.0341816	252	0.014722	0.0267674
20	1	25	10	0.765255	0.708835	0.0564197	251	0.015973	0.0287801
30	3	50	5	0.327615	0.268806	0.0588091	251	0.015973	0.0287801
5	1	5	50	0.868427	0.86272	0.00570673	250	0.0173123	0.0309149
5	3	50	10	0.797542	0.815098	-0.0175562	75	0.0173123	0.0309149
5	1	10	25	0.82092	0.849736	-0.0288157	76	0.0187447	0.0333239
10	1	5	25	0.806837	0.761705	0.0451326	247	0.0219083	0.038605
5	0.5	2.5	10	0.857457	0.880711	-0.0232533	78	0.0219083	0.038605
10	2	25	50	0.770316	0.727156	0.04316	246	0.0236499	0.0409523
20	0.5	50	25	0.755481	0.723499	0.0319817	246	0.0236499	0.0409523
30	0.5	25	10	0.692615	0.66999	0.0226258	246	0.0236499	0.0409523
5	0.5	10	50	0.829981	0.851523	-0.0215415	79	0.0236499	0.0409523
10	0.5	2.5	100	0.713263	0.702519	0.0107444	245	0.0255051	0.0435984
20	1	50	10	0.766399	0.697133	0.069266	245	0.0255051	0.0435984
20	3	50	50	0.530152	0.450792	0.07936	245	0.0255051	0.0435984
20	0.5	2.5	10	0.716291	0.693971	0.02232	244	0.0274794	0.0465753
30	0.5	25	5	0.696432	0.659312	0.0371196	244	0.0274794	0.0465753
30	1	50	5	0.685903	0.648051	0.0378517	243	0.0295784	0.0497117
5	0.5	50	50	0.872465	0.893467	-0.0210024	82	0.0295784	0.0497117
10	0.5	10	50	0.820811	0.847139	-0.0263275	83	0.0318078	0.0527931
10	1	2.5	5	0.784044	0.764281	0.0197634	242	0.0318078	0.0527931
20	2	50	25	0.725503	0.699059	0.0264433	242	0.0318078	0.0527931
30	1	10	5	0.6316	0.605887	0.0257129	240	0.0366821	0.0606315
20	0.5	10	10	0.747759	0.695218	0.0525406	239	0.0393387	0.0642265
30	0.5	25	50	0.70847	0.682259	0.0262117	239	0.0393387	0.0642265
5	3	10	5	0.638592	0.596118	0.0424737	239	0.0393387	0.0642265
10	0.5	2.5	25	0.807963	0.786279	0.0216845	238	0.0421502	0.0685369
20	0.5	5	10	0.803114	0.765476	0.0376376	237	0.0451227	0.0724862
20	0.5	5	50	0.68488	0.654344	0.0305363	237	0.0451227	0.0724862
5	0.5	5	10	0.845238	0.848589	-0.00335087	88	0.0451227	0.0724862
30	0.5	10	10	0.645443	0.616616	0.028827	236	0.0482624	0.0763042
30	0.5	10	25	0.593455	0.563371	0.0300839	236	0.0482624	0.0763042
5	1	2.5	25	0.804118	0.775772	0.0283458	236	0.0482624	0.0763042
5	1	25	25	0.871153	0.888307	-0.0171539	89	0.0482624	0.0763042
20	1	25	100	0.695314	0.667382	0.0279319	235	0.0515763	0.0802743
20	3	5	25	0.0534968	0.00656206	0.0469347	235	0.0515763	0.0802743
20	1	5	5	0.620583	0.583836	0.0367468	235	0.0515763	0.0802743
30	3	5	25	0.00928684	0.00289481	0.00639203	235	0.0515763	0.0802743
5	1	5	25	0.855142	0.853807	0.00133473	234	0.0550705	0.0850509
5	2	50	5	0.81552	0.835011	-0.0194911	91	0.0550705	0.0850509
10	1	25	50	0.7993	0.770206	0.0290939	233	0.0587515	0.090387
10	3	50	50	0.76954	0.728241	0.0412998	232	0.0626264	0.0959792
5	0.5	10	5	0.878513	0.902284	-0.0237715	94	0.0667016	0.101834
20	0.5	50	10	0.771848	0.735737	0.0361109	229	0.0754796	0.114798
20	1	50	100	0.762438	0.736313	0.0261254	228	0.0801958	0.12105
5	0.5	25	25	0.832726	0.876472	-0.0437455	97	0.0801958	0.12105
10	2	25	5	0.780781	0.822702	-0.0419203	98	0.085139	0.128029
30	1	25	10	0.637507	0.615697	0.0218099	226	0.0903161	0.135305
5	0.5	25	10	0.85443	0.87242	-0.0179905	100	0.0957335	0.141827
5	0.5	25	50	0.793669	0.798988	-0.00531892	100	0.0957335	0.141827
5	1	25	50	0.86855	0.909527	-0.040977	100	0.0957335	0.141827
10	2	50	10	0.76043	0.772976	-0.0125461	101	0.101397	0.148025
30	3	2.5	50	0.00487576	-0.000950967	0.00582673	224	0.101397	0.148025
5	3	25	5	0.794144	0.806109	-0.0119648	101	0.101397	0.148025
5	2	50	50	0.814299	0.863914	-0.0496152	101	0.101397	0.148025
10	3	50	5	0.673809	0.714371	-0.0405624	102	0.107315	0.155529
5	0.5	5	25	0.899429	0.899375	5.40806e-05	102	0.107315	0.155529
20	3	2.5	100	0.0142492	0.00423564	0.0100136	222	0.113491	0.162712
20	0.5	50	50	0.721524	0.708745	0.0127791	222	0.113491	0.162712
5	2	50	10	0.849992	0.816203	0.0337897	222	0.113491	0.162712
10	0.5	5	100	0.810843	0.815265	-0.00442164	104	0.119934	0.170724
30	1	50	10	0.726589	0.70624	0.0203484	221	0.119934	0.170724
20	1	10	10	0.722994	0.704482	0.0185116	220	0.126648	0.177752
30	3	5	50	0.0205186	0.00326358	0.017255	220	0.126648	0.177752
5	1	2.5	5	0.808981	0.816136	-0.0071548	220	0.126648	0.177752
5	2	50	25	0.849565	0.877799	-0.0282337	105	0.126648	0.177752
10	0.5	10	100	0.795503	0.801715	-0.00621181	106	0.13364	0.186909
30	0.5	25	25	0.70358	0.694177	0.00940284	218	0.140915	0.195716
5	1	50	25	0.833126	0.880989	-0.0478627	107	0.140915	0.195716
30	2	50	5	0.567617	0.592605	-0.0249878	108	0.14848	0.205508
20	2	50	10	0.734884	0.705431	0.0294526	216	0.156338	0.215639
20	0.5	25	50	0.74479	0.702715	0.0420757	215	0.164496	0.224568
30	0.5	10	5	0.618537	0.601985	0.0165513	215	0.164496	0.224568
5	2	5	5	0.805365	0.77382	0.0315447	215	0.164496	0.224568
20	0.5	5	25	0.693365	0.685442	0.00792295	214	0.172959	0.235318
20	0.5	25	100	0.701365	0.679875	0.0214896	213	0.18173	0.243933
20	1	25	50	0.749814	0.731478	0.0183364	213	0.18173	0.243933
5	1	10	10	0.800276	0.807721	-0.00744549	213	0.18173	0.243933
5	1	2.5	10	0.812863	0.809892	0.00297039	213	0.18173	0.243933
10	1	50	50	0.863348	0.845581	0.0177678	113	0.190814	0.25527
20	0.5	10	5	0.722501	0.750411	-0.02791	114	0.200216	0.265187
20	2	50	5	0.741171	0.756365	-0.0151944	114	0.200216	0.265187
5	0.5	10	10	0.867692	0.886609	-0.0189175	114	0.200216	0.265187
5	1	10	5	0.809109	0.836723	-0.0276141	115	0.209939	0.277147
10	1	25	100	0.764424	0.787838	-0.023414	116	0.219986	0.289456
10	0.5	5	10	0.798708	0.802985	-0.00427672	117	0.230361	0.301126
5	0.5	2.5	5	0.869044	0.879677	-0.0106325	117	0.230361	0.301126
30	1	25	5	0.67017	0.677029	-0.00685846	207	0.241066	0.313073
5	3	50	25	0.876264	0.894067	-0.0178035	118	0.241066	0.313073
10	1	10	25	0.826483	0.826299	0.000184444	205	0.263476	0.339969
20	0.5	50	5	0.767491	0.755522	0.0119684	205	0.263476	0.339969
20	1	50	5	0.785659	0.752023	0.0336357	204	0.275184	0.353935
10	0.5	2.5	50	0.798619	0.777797	0.0208217	203	0.287229	0.364736
10	0.5	50	10	0.814638	0.829713	-0.0150755	122	0.287229	0.364736
30	3	2.5	5	0.0032345	0.0012265	0.002008	203	0.287229	0.364736
5	1	50	10	0.848578	0.835498	0.0130793	122	0.287229	0.364736
10	0.5	10	5	0.777025	0.757028	0.0199972	202	0.299612	0.373349
20	0.5	25	10	0.755311	0.719929	0.0353823	202	0.299612	0.373349
20	0.5	25	25	0.731023	0.720978	0.010045	202	0.299612	0.373349
20	1	25	5	0.73751	0.70345	0.0340599	202	0.299612	0.373349
30	3	5	100	0.00674878	0.00221101	0.00453777	202	0.299612	0.373349
5	1	10	50	0.878411	0.881669	-0.00325877	202	0.299612	0.373349
10	3	25	5	0.626548	0.599291	0.0272566	201	0.312333	0.386791
5	2	25	50	0.809696	0.804984	0.00471268	201	0.312333	0.386791
30	0.5	5	10	0.688617	0.681585	0.00703186	200	0.325392	0.399254
5	0.5	10	100	0.85625	0.865354	-0.00910393	125	0.325392	0.399254
5	3	25	10	0.853034	0.845456	0.00757721	200	0.325392	0.399254
10	2	10	5	0.748127	0.740051	0.00807659	199	0.338788	0.410652
10	0.5	25	5	0.763559	0.766651	-0.00309178	126	0.338788	0.410652
20	0.5	10	100	0.697511	0.674073	0.0234384	199	0.338788	0.410652
20	0.5	10	25	0.710168	0.727279	-0.0171108	126	0.338788	0.410652
10	0.5	10	25	0.782918	0.793049	-0.0101303	127	0.35252	0.422179
5	2	25	100	0.835044	0.839307	-0.0042633	198	0.35252	0.422179
5	3	25	25	0.795866	0.798437	-0.00257173	198	0.35252	0.422179
5	1	5	10	0.835677	0.836188	-0.000510224	198	0.35252	0.422179
5	0.5	5	100	0.891378	0.912393	-0.0210154	128	0.366585	0.437714
20	3	2.5	50	0.0037907	-0.00100641	0.00479711	196	0.380984	0.452206
30	3	2.5	100	0.00120714	-0.00112111	0.00232824	196	0.380984	0.452206
10	2	50	25	0.766989	0.766543	0.00044592	130	0.395711	0.468297
10	0.5	25	100	0.821782	0.820649	0.00113296	131	0.410765	0.484679
10	0.5	25	25	0.777095	0.789345	-0.01225	132	0.426142	0.499873
10	1	50	5	0.799052	0.788031	0.0110215	132	0.426142	0.499873
10	1	5	10	0.713775	0.722993	-0.00921756	192	0.441837	0.516769
5	0.5	25	100	0.825833	0.825133	0.000700427	135	0.474165	0.552962
30	3	2.5	10	0.00533132	0.00182428	0.00350704	189	0.490786	0.570681
10	3	50	100	0.756377	0.754964	0.0014127	188	0.507704	0.58525
5	1	25	100	0.82932	0.830821	-0.00150086	188	0.507704	0.58525
5	2	50	100	0.863667	0.86784	-0.00417376	137	0.507704	0.58525
20	0.5	25	5	0.709386	0.699993	0.00939336	187	0.524913	0.601619
5	0.5	25	5	0.896596	0.891806	0.00478988	138	0.524913	0.601619
10	3	25	10	0.581704	0.564061	0.0176433	186	0.542404	0.618125
30	0.5	5	5	0.577122	0.613944	-0.0368212	139	0.542404	0.618125
10	0.5	50	100	0.771648	0.766341	0.00530733	140	0.560171	0.631179
20	1	50	50	0.713059	0.710332	0.00272697	185	0.560171	0.631179
5	2	10	10	0.85743	0.864362	-0.00693211	185	0.560171	0.631179
5	3	50	100	0.859274	0.876446	-0.0171722	185	0.560171	0.631179
10	0.5	2.5	5	0.742523	0.769869	-0.0273457	141	0.578206	0.642451
10	0.5	25	50	0.837358	0.823533	0.0138243	184	0.578206	0.642451
10	0.5	5	5	0.802144	0.810057	-0.00791333	141	0.578206	0.642451
10	1	50	100	0.852715	0.853093	-0.000377598	141	0.578206	0.642451
5	1	25	5	0.822016	0.85237	-0.0303542	141	0.578206	0.642451
10	0.5	10	10	0.798626	0.785548	0.0130776	143	0.615043	0.679606
30	3	2.5	25	0.00190184	0.00130218	0.000599654	182	0.615043	0.679606
10	0.5	5	25	0.780677	0.779336	0.00134081	181	0.633827	0.696513
5	2	25	25	0.872354	0.883349	-0.0109956	144	0.633827	0.696513
10	0.5	25	10	0.739921	0.730676	0.00924427	145	0.652841	0.715442
20	0.5	50	100	0.712116	0.706428	0.00568741	179	0.672075	0.728537
20	3	50	5	0.525898	0.523279	0.00261874	179	0.672075	0.728537
30	3	5	5	0.0121668	0.00683405	0.00533273	179	0.672075	0.728537
5	0.5	10	25	0.859715	0.859409	0.000305865	146	0.672075	0.728537
10	1	5	5	0.784956	0.815478	-0.0305215	147	0.691519	0.747588
10	2	25	10	0.786865	0.810524	-0.0236589	148	0.711161	0.764689
10	2	50	50	0.793227	0.80656	-0.0133331	148	0.711161	0.764689
10	1	10	5	0.770943	0.777332	-0.00638922	176	0.730989	0.775585
10	1	25	5	0.821491	0.820312	0.00117881	149	0.730989	0.775585
10	2	50	100	0.804541	0.805333	-0.000792324	176	0.730989	0.775585
20	1	10	5	0.618194	0.636286	-0.0180917	149	0.730989	0.775585
5	0.5	50	10	0.862049	0.85637	0.00567948	176	0.730989	0.775585
10	0.5	2.5	10	0.700865	0.722934	-0.0220684	175	0.750993	0.790519
10	1	50	10	0.810262	0.825077	-0.014815	150	0.750993	0.790519
20	0.5	10	50	0.74399	0.733956	0.0100336	175	0.750993	0.790519
10	0.5	50	5	0.806695	0.788646	0.0180495	174	0.771159	0.809616
10	2	50	5	0.786533	0.805316	-0.0187832	152	0.791476	0.826607
20	1	50	25	0.734412	0.725644	0.00876793	173	0.791476	0.826607
5	0.5	2.5	25	0.834716	0.844779	-0.0100628	172	0.81193	0.845761
10	0.5	5	50	0.798333	0.799149	-0.000815442	154	0.832509	0.862704
5	1	10	100	0.846756	0.857961	-0.0112049	171	0.832509	0.862704
10	1	10	10	0.818652	0.802613	0.0160395	155	0.8532	0.879587
5	1	5	5	0.84515	0.869609	-0.0244586	155	0.8532	0.879587
5	1	50	5	0.863925	0.829728	0.0341975	156	0.873988	0.898702
10	1	25	25	0.786878	0.769931	0.0169472	157	0.89486	0.913123
5	2	10	5	0.857663	0.870815	-0.013152	157	0.89486	0.913123
5	0.5	2.5	100	0.839553	0.840082	-0.000529758	157	0.89486	0.913123
10	0.5	50	25	0.825828	0.82109	0.00473808	159	0.936803	0.948661
20	2	25	5	0.644343	0.665897	-0.0215543	166	0.936803	0.948661
5	3	50	50	0.796752	0.817934	-0.0211827	166	0.936803	0.948661
10	1	50	25	0.87621	0.876156	5.35497e-05	160	0.957845	0.962658
10	0.5	50	50	0.790364	0.791452	-0.00108844	160	0.957845	0.962658
5	0.5	2.5	50	0.837993	0.846124	-0.00813083	160	0.957845	0.962658
10	3	50	25	0.697355	0.682823	0.0145324	161	0.978915	0.981369
5	1	25	10	0.869326	0.851388	0.0179375	163	1	1

## Sheet: TableS6_SimCohortsK2vWard
Table S6: Group-level simulation results
Parameters				Simulation Results
N(Labels)	Background Noise(SD)	% Features(Signal)	% Features(Filter)	Mean Bakers Gamma (K2)	Mean Bakers Gamma (Ward)	Diff Bakers Gamma	Statistic (Wilcox)	P-values (Wilcox)	FDR (Wilcox)
15	1	25	10	0.751207	0.465775	0.285432	325	5.96046e-08	1.13533e-06
20	0.5	10	10	0.689929	0.53611	0.153819	325	5.96046e-08	1.13533e-06
20	3	10	5	0.761975	0.563803	0.198172	325	5.96046e-08	1.13533e-06
20	2	2.5	50	0.662138	0.4681	0.194039	325	5.96046e-08	1.13533e-06
20	0.5	25	10	0.691301	0.482761	0.208541	325	5.96046e-08	1.13533e-06
20	1	25	10	0.705511	0.460343	0.245167	325	5.96046e-08	1.13533e-06
20	0.5	25	100	0.797004	0.571951	0.225054	325	5.96046e-08	1.13533e-06
20	3	5	25	0.649457	0.433866	0.215591	325	5.96046e-08	1.13533e-06
20	3	50	10	0.762177	0.58153	0.180647	325	5.96046e-08	1.13533e-06
20	1	50	100	0.701406	0.443159	0.258247	325	5.96046e-08	1.13533e-06
20	3	50	100	0.741626	0.639889	0.101737	325	5.96046e-08	1.13533e-06
30	3	10	10	0.577557	0.416937	0.16062	325	5.96046e-08	1.13533e-06
30	3	10	100	0.644111	0.455651	0.188459	325	5.96046e-08	1.13533e-06
30	3	2.5	25	0.461768	0.189281	0.272487	325	5.96046e-08	1.13533e-06
30	3	2.5	50	0.457008	0.145316	0.311692	325	5.96046e-08	1.13533e-06
30	1	25	10	0.644267	0.470752	0.173515	325	5.96046e-08	1.13533e-06
30	1	25	50	0.662072	0.522476	0.139596	325	5.96046e-08	1.13533e-06
30	3	5	100	0.541278	0.227535	0.313743	325	5.96046e-08	1.13533e-06
30	3	5	25	0.578456	0.33967	0.238786	325	5.96046e-08	1.13533e-06
30	3	5	50	0.482793	0.245606	0.237187	325	5.96046e-08	1.13533e-06
30	2	50	50	0.676035	0.494973	0.181063	325	5.96046e-08	1.13533e-06
15	3	10	50	0.7162	0.462751	0.25345	324	1.19209e-07	1.44496e-06
15	3	50	10	0.761917	0.621098	0.140819	324	1.19209e-07	1.44496e-06
15	2	50	25	0.776256	0.430703	0.345553	324	1.19209e-07	1.44496e-06
20	0.5	10	50	0.720916	0.526531	0.194384	324	1.19209e-07	1.44496e-06
20	3	2.5	100	0.644036	0.335418	0.308618	324	1.19209e-07	1.44496e-06
20	2	5	25	0.765091	0.547519	0.217572	324	1.19209e-07	1.44496e-06
20	0.5	50	5	0.728643	0.542347	0.186296	324	1.19209e-07	1.44496e-06
20	1	50	5	0.739616	0.587107	0.152509	324	1.19209e-07	1.44496e-06
30	2	10	100	0.630535	0.458551	0.171984	324	1.19209e-07	1.44496e-06
30	3	2.5	100	0.436122	0.142228	0.293893	324	1.19209e-07	1.44496e-06
30	2	2.5	25	0.512463	0.338612	0.173852	324	1.19209e-07	1.44496e-06
30	0.5	50	25	0.727132	0.544983	0.182149	324	1.19209e-07	1.44496e-06
10	3	50	5	0.786384	0.491958	0.294426	323	1.78814e-07	1.70299e-06
20	2	10	5	0.695428	0.536045	0.159383	323	1.78814e-07	1.70299e-06
20	0.5	50	25	0.787902	0.600099	0.187803	323	1.78814e-07	1.70299e-06
30	3	10	50	0.64536	0.408048	0.237312	323	1.78814e-07	1.70299e-06
30	3	2.5	5	0.452624	0.26328	0.189344	323	1.78814e-07	1.70299e-06
30	0.5	25	10	0.667903	0.532132	0.135771	323	1.78814e-07	1.70299e-06
30	1	25	5	0.647668	0.515787	0.131881	323	1.78814e-07	1.70299e-06
30	2	5	10	0.589056	0.418889	0.170167	323	1.78814e-07	1.70299e-06
30	0.5	50	50	0.656242	0.433606	0.222636	323	1.78814e-07	1.70299e-06
15	3	10	25	0.774406	0.563002	0.211404	322	2.98023e-07	2.24923e-06
15	3	2.5	100	0.627543	0.344331	0.283212	322	2.98023e-07	2.24923e-06
15	2	25	5	0.772895	0.522715	0.250181	322	2.98023e-07	2.24923e-06
15	3	50	100	0.732056	0.517309	0.214746	322	2.98023e-07	2.24923e-06
20	3	10	100	0.773445	0.586342	0.187104	322	2.98023e-07	2.24923e-06
20	2	10	50	0.716968	0.553443	0.163525	322	2.98023e-07	2.24923e-06
20	3	2.5	50	0.592422	0.294137	0.298285	322	2.98023e-07	2.24923e-06
30	3	25	100	0.649206	0.506304	0.142902	322	2.98023e-07	2.24923e-06
30	2	5	50	0.639283	0.458354	0.180929	322	2.98023e-07	2.24923e-06
30	2	50	5	0.641591	0.500044	0.141546	322	2.98023e-07	2.24923e-06
30	3	50	50	0.611454	0.484363	0.12709	322	2.98023e-07	2.24923e-06
10	0.5	10	25	0.772673	0.538205	0.234468	321	4.17233e-07	2.6491e-06
10	1	25	25	0.777445	0.517235	0.26021	321	4.17233e-07	2.6491e-06
15	3	25	10	0.735157	0.547729	0.187428	321	4.17233e-07	2.6491e-06
15	1	5	5	0.715873	0.488021	0.227852	321	4.17233e-07	2.6491e-06
20	0.5	50	50	0.694839	0.47316	0.22168	321	4.17233e-07	2.6491e-06
30	0.5	2.5	100	0.645165	0.512138	0.133026	321	4.17233e-07	2.6491e-06
30	1	2.5	100	0.610542	0.479902	0.13064	321	4.17233e-07	2.6491e-06
30	2	2.5	50	0.502326	0.273126	0.2292	321	4.17233e-07	2.6491e-06
30	0.5	25	5	0.671798	0.495999	0.175799	321	4.17233e-07	2.6491e-06
30	2	25	5	0.649578	0.472727	0.176851	321	4.17233e-07	2.6491e-06
15	0.5	10	5	0.725616	0.51883	0.206786	320	5.96046e-07	3.26601e-06
15	1	10	5	0.707438	0.542671	0.164768	320	5.96046e-07	3.26601e-06
15	2	25	10	0.742457	0.432567	0.309889	320	5.96046e-07	3.26601e-06
20	1	10	100	0.67882	0.505507	0.173313	320	5.96046e-07	3.26601e-06
20	2	50	100	0.723394	0.482115	0.241279	320	5.96046e-07	3.26601e-06
20	2	50	5	0.75779	0.605218	0.152572	320	5.96046e-07	3.26601e-06
30	3	2.5	10	0.526359	0.243088	0.283271	320	5.96046e-07	3.26601e-06
30	2	5	100	0.609209	0.424667	0.184542	320	5.96046e-07	3.26601e-06
30	2	5	5	0.61029	0.484911	0.12538	320	5.96046e-07	3.26601e-06
30	1	50	50	0.651389	0.482386	0.169003	320	5.96046e-07	3.26601e-06
20	0.5	2.5	100	0.594444	0.392865	0.20158	319	8.34465e-07	4.17233e-06
20	1	5	10	0.68997	0.481695	0.208275	319	8.34465e-07	4.17233e-06
20	1	50	25	0.717297	0.500807	0.216491	319	8.34465e-07	4.17233e-06
30	0.5	10	100	0.633552	0.489268	0.144284	319	8.34465e-07	4.17233e-06
30	2	2.5	5	0.482233	0.345755	0.136479	319	8.34465e-07	4.17233e-06
30	3	5	10	0.563822	0.411831	0.151991	319	8.34465e-07	4.17233e-06
30	0.5	50	100	0.647674	0.515878	0.131796	319	8.34465e-07	4.17233e-06
10	1	25	50	0.803743	0.564236	0.239508	318	1.13249e-06	4.92386e-06
15	0.5	5	10	0.696116	0.471394	0.224721	318	1.13249e-06	4.92386e-06
15	2	50	10	0.753289	0.539834	0.213455	318	1.13249e-06	4.92386e-06
15	0.5	50	5	0.818435	0.580056	0.238378	318	1.13249e-06	4.92386e-06
15	1	50	50	0.763106	0.558493	0.204613	318	1.13249e-06	4.92386e-06
20	0.5	50	10	0.694265	0.500233	0.194033	318	1.13249e-06	4.92386e-06
20	2	50	10	0.708874	0.501641	0.207233	318	1.13249e-06	4.92386e-06
20	2	50	25	0.741457	0.527033	0.214425	318	1.13249e-06	4.92386e-06
30	3	10	25	0.645635	0.482095	0.163541	318	1.13249e-06	4.92386e-06
30	0.5	10	50	0.621274	0.485577	0.135698	318	1.13249e-06	4.92386e-06
30	1	2.5	25	0.521426	0.371417	0.150009	318	1.13249e-06	4.92386e-06
30	0.5	25	100	0.653064	0.484609	0.168456	318	1.13249e-06	4.92386e-06
10	3	50	25	0.79798	0.532373	0.265607	317	1.49012e-06	6.02067e-06
10	2	50	5	0.779955	0.576709	0.203247	317	1.49012e-06	6.02067e-06
15	1	25	25	0.744759	0.536459	0.2083	317	1.49012e-06	6.02067e-06
20	1	10	10	0.697623	0.440079	0.257545	317	1.49012e-06	6.02067e-06
30	2	10	10	0.587281	0.449495	0.137786	317	1.49012e-06	6.02067e-06
30	2	25	50	0.608368	0.45722	0.151148	317	1.49012e-06	6.02067e-06
30	1	5	10	0.626789	0.508004	0.118785	317	1.49012e-06	6.02067e-06
10	2	10	100	0.76683	0.483708	0.283122	316	1.96695e-06	7.02483e-06
10	3	10	50	0.723867	0.471668	0.252199	316	1.96695e-06	7.02483e-06
15	1	10	25	0.750399	0.520583	0.229816	316	1.96695e-06	7.02483e-06
15	2	5	25	0.76116	0.560061	0.2011	316	1.96695e-06	7.02483e-06
20	3	25	25	0.758193	0.5244	0.233793	316	1.96695e-06	7.02483e-06
20	3	25	50	0.678771	0.458088	0.220683	316	1.96695e-06	7.02483e-06
20	2	5	10	0.674726	0.497091	0.177635	316	1.96695e-06	7.02483e-06
20	0.5	50	100	0.706263	0.496157	0.210106	316	1.96695e-06	7.02483e-06
30	0.5	10	5	0.678349	0.508189	0.170159	316	1.96695e-06	7.02483e-06
30	1	2.5	50	0.517259	0.383087	0.134172	316	1.96695e-06	7.02483e-06
30	0.5	5	100	0.609007	0.461327	0.14768	316	1.96695e-06	7.02483e-06
30	0.5	50	10	0.706435	0.57791	0.128524	316	1.96695e-06	7.02483e-06
30	0.5	50	5	0.700756	0.603259	0.0974967	316	1.96695e-06	7.02483e-06
10	2	2.5	25	0.692318	0.430144	0.262174	315	2.563e-06	8.00937e-06
15	2	2.5	50	0.690701	0.486273	0.204428	315	2.563e-06	8.00937e-06
15	3	25	5	0.731952	0.527291	0.20466	315	2.563e-06	8.00937e-06
15	1	50	10	0.823606	0.587449	0.236156	315	2.563e-06	8.00937e-06
20	0.5	10	5	0.726578	0.502388	0.224191	315	2.563e-06	8.00937e-06
20	1	10	5	0.724969	0.533228	0.191741	315	2.563e-06	8.00937e-06
20	2	2.5	10	0.606415	0.428257	0.178158	315	2.563e-06	8.00937e-06
20	3	2.5	10	0.612767	0.404181	0.208586	315	2.563e-06	8.00937e-06
20	1	2.5	5	0.738853	0.525596	0.213257	315	2.563e-06	8.00937e-06
20	1	25	50	0.735989	0.567205	0.168784	315	2.563e-06	8.00937e-06
20	3	5	100	0.667951	0.475831	0.19212	315	2.563e-06	8.00937e-06
20	1	50	10	0.754262	0.622441	0.131822	315	2.563e-06	8.00937e-06
30	3	10	5	0.613287	0.487246	0.126041	315	2.563e-06	8.00937e-06
30	2	10	50	0.571224	0.422788	0.148436	315	2.563e-06	8.00937e-06
30	3	25	10	0.647553	0.476552	0.171001	315	2.563e-06	8.00937e-06
30	2	25	100	0.637384	0.552047	0.0853372	315	2.563e-06	8.00937e-06
10	0.5	25	10	0.838389	0.652208	0.186181	314	3.27826e-06	9.36644e-06
10	1	50	50	0.757181	0.475673	0.281507	314	3.27826e-06	9.36644e-06
15	0.5	10	10	0.775279	0.500957	0.274322	314	3.27826e-06	9.36644e-06
15	2	25	25	0.812321	0.563938	0.248384	314	3.27826e-06	9.36644e-06
15	1	50	100	0.743151	0.506542	0.236609	314	3.27826e-06	9.36644e-06
15	2	50	100	0.782358	0.628149	0.154209	314	3.27826e-06	9.36644e-06
15	3	50	25	0.752539	0.530607	0.221933	314	3.27826e-06	9.36644e-06
20	2	10	25	0.70837	0.48518	0.22319	314	3.27826e-06	9.36644e-06
20	1	2.5	10	0.676973	0.513437	0.163535	314	3.27826e-06	9.36644e-06
20	3	25	100	0.675308	0.516004	0.159304	314	3.27826e-06	9.36644e-06
30	1	10	10	0.667531	0.544232	0.123299	314	3.27826e-06	9.36644e-06
30	2	50	25	0.62925	0.468308	0.160942	314	3.27826e-06	9.36644e-06
15	2	25	50	0.729791	0.481605	0.248186	313	4.17233e-06	1.12009e-05
15	0.5	50	25	0.722532	0.519528	0.203004	313	4.17233e-06	1.12009e-05
20	1	2.5	25	0.692704	0.515221	0.177483	313	4.17233e-06	1.12009e-05
20	2	25	10	0.676379	0.495154	0.181225	313	4.17233e-06	1.12009e-05
20	1	25	25	0.765798	0.59575	0.170048	313	4.17233e-06	1.12009e-05
20	0.5	5	25	0.763164	0.547852	0.215312	313	4.17233e-06	1.12009e-05
20	0.5	5	50	0.676528	0.490958	0.185569	313	4.17233e-06	1.12009e-05
30	2	10	5	0.607906	0.441838	0.166069	313	4.17233e-06	1.12009e-05
30	1	5	50	0.577332	0.446049	0.131283	313	4.17233e-06	1.12009e-05
10	2	10	5	0.783844	0.625763	0.15808	312	5.24521e-06	1.27932e-05
10	1	25	100	0.754388	0.560652	0.193736	312	5.24521e-06	1.27932e-05
10	0.5	50	10	0.749565	0.531344	0.218221	312	5.24521e-06	1.27932e-05
15	1	25	5	0.750015	0.527127	0.222888	312	5.24521e-06	1.27932e-05
15	1	50	5	0.728041	0.532091	0.19595	312	5.24521e-06	1.27932e-05
20	0.5	25	5	0.634196	0.46094	0.173256	312	5.24521e-06	1.27932e-05
20	3	25	5	0.738949	0.57364	0.165309	312	5.24521e-06	1.27932e-05
30	0.5	10	10	0.570277	0.453557	0.11672	312	5.24521e-06	1.27932e-05
30	0.5	10	25	0.633506	0.497919	0.135587	312	5.24521e-06	1.27932e-05
30	1	10	25	0.691225	0.600903	0.0903219	312	5.24521e-06	1.27932e-05
30	0.5	2.5	5	0.547309	0.421903	0.125407	312	5.24521e-06	1.27932e-05
30	3	25	25	0.658937	0.496791	0.162145	312	5.24521e-06	1.27932e-05
30	2	5	25	0.58149	0.414577	0.166912	312	5.24521e-06	1.27932e-05
30	1	50	10	0.676193	0.571145	0.105048	312	5.24521e-06	1.27932e-05
30	3	50	10	0.610852	0.481439	0.129412	312	5.24521e-06	1.27932e-05
30	1	10	100	0.56885	0.475794	0.0930569	311	6.55651e-06	1.57042e-05
30	2	2.5	100	0.479348	0.211691	0.267657	311	6.55651e-06	1.57042e-05
30	2	50	10	0.606793	0.482236	0.124557	311	6.55651e-06	1.57042e-05
10	0.5	5	50	0.702447	0.498423	0.204024	310	8.16584e-06	1.89903e-05
15	0.5	10	100	0.718681	0.480138	0.238543	310	8.16584e-06	1.89903e-05
15	1	25	100	0.731296	0.559614	0.171682	310	8.16584e-06	1.89903e-05
20	3	2.5	25	0.674036	0.413955	0.260081	310	8.16584e-06	1.89903e-05
30	3	50	100	0.733325	0.561139	0.172187	310	8.16584e-06	1.89903e-05
10	3	10	5	0.72776	0.50071	0.22705	309	1.00732e-05	2.23849e-05
10	2	2.5	5	0.752436	0.524953	0.227482	309	1.00732e-05	2.23849e-05
15	2	10	25	0.792336	0.593047	0.19929	309	1.00732e-05	2.23849e-05
15	2	50	5	0.826859	0.646294	0.180565	309	1.00732e-05	2.23849e-05
30	2	25	10	0.674594	0.561321	0.113273	309	1.00732e-05	2.23849e-05
30	3	25	50	0.663439	0.561965	0.101474	309	1.00732e-05	2.23849e-05
30	2	50	100	0.657273	0.529847	0.127425	309	1.00732e-05	2.23849e-05
30	1	50	25	0.654501	0.492826	0.161675	309	1.00732e-05	2.23849e-05
10	0.5	5	25	0.592437	0.392367	0.20007	308	1.23382e-05	2.68221e-05
15	0.5	25	10	0.759359	0.588802	0.170558	308	1.23382e-05	2.68221e-05
15	0.5	5	100	0.750098	0.548663	0.201435	308	1.23382e-05	2.68221e-05
20	3	50	50	0.689275	0.522012	0.167263	308	1.23382e-05	2.68221e-05
10	2	25	10	0.777125	0.459427	0.317698	307	1.508e-05	3.10927e-05
10	1	50	10	0.780681	0.538378	0.242303	307	1.508e-05	3.10927e-05
10	3	50	100	0.696739	0.433784	0.262956	307	1.508e-05	3.10927e-05
10	2	50	50	0.748462	0.518959	0.229503	307	1.508e-05	3.10927e-05
20	0.5	2.5	50	0.632426	0.468721	0.163705	307	1.508e-05	3.10927e-05
20	0.5	5	100	0.755213	0.57498	0.180234	307	1.508e-05	3.10927e-05
20	2	5	100	0.647604	0.450769	0.196835	307	1.508e-05	3.10927e-05
20	2	5	50	0.691737	0.451441	0.240295	307	1.508e-05	3.10927e-05
20	3	5	50	0.65308	0.442992	0.210088	307	1.508e-05	3.10927e-05
30	0.5	2.5	50	0.596466	0.485445	0.111021	307	1.508e-05	3.10927e-05
10	2	25	5	0.777038	0.534697	0.242341	306	1.82986e-05	3.64152e-05
15	3	25	25	0.720961	0.526023	0.194938	306	1.82986e-05	3.64152e-05
15	2	5	10	0.709804	0.498772	0.211032	306	1.82986e-05	3.64152e-05
20	3	25	10	0.737804	0.5587	0.179104	306	1.82986e-05	3.64152e-05
30	2	10	25	0.614075	0.491521	0.122554	306	1.82986e-05	3.64152e-05
30	1	25	25	0.736708	0.610014	0.126694	306	1.82986e-05	3.64152e-05
30	1	50	100	0.688389	0.561297	0.127092	306	1.82986e-05	3.64152e-05
10	0.5	25	100	0.688114	0.388707	0.299407	305	2.21133e-05	4.21206e-05
10	3	50	10	0.775765	0.570031	0.205734	305	2.21133e-05	4.21206e-05
10	1	50	100	0.720037	0.503114	0.216924	305	2.21133e-05	4.21206e-05
15	3	5	10	0.774085	0.546617	0.227468	305	2.21133e-05	4.21206e-05
20	3	10	25	0.71656	0.553408	0.163152	305	2.21133e-05	4.21206e-05
20	0.5	2.5	10	0.678692	0.512659	0.166033	305	2.21133e-05	4.21206e-05
20	2	2.5	25	0.616501	0.4599	0.156601	305	2.21133e-05	4.21206e-05
20	0.5	25	25	0.706093	0.513745	0.192348	305	2.21133e-05	4.21206e-05
30	3	5	5	0.636091	0.460113	0.175978	305	2.21133e-05	4.21206e-05
10	2	25	25	0.78695	0.551038	0.235912	304	2.66433e-05	4.77906e-05
15	0.5	2.5	5	0.791457	0.633536	0.157921	304	2.66433e-05	4.77906e-05
15	0.5	25	25	0.750212	0.488582	0.26163	304	2.66433e-05	4.77906e-05
15	0.5	25	5	0.733444	0.55951	0.173934	304	2.66433e-05	4.77906e-05
15	2	5	5	0.716845	0.564755	0.15209	304	2.66433e-05	4.77906e-05
15	1	50	25	0.743885	0.522898	0.220987	304	2.66433e-05	4.77906e-05
15	2	50	50	0.754492	0.625255	0.129237	304	2.66433e-05	4.77906e-05
20	2	10	100	0.685295	0.558924	0.12637	304	2.66433e-05	4.77906e-05
20	2	25	100	0.741377	0.580897	0.16048	304	2.66433e-05	4.77906e-05
20	2	25	25	0.711502	0.569954	0.141547	304	2.66433e-05	4.77906e-05
20	1	25	5	0.6841	0.562203	0.121897	304	2.66433e-05	4.77906e-05
20	2	25	5	0.822096	0.656556	0.16554	304	2.66433e-05	4.77906e-05
30	1	50	5	0.653272	0.55624	0.0970321	304	2.66433e-05	4.77906e-05
10	1	10	10	0.785093	0.576187	0.208906	303	3.19481e-05	5.60493e-05
10	0.5	25	25	0.749296	0.537587	0.211708	303	3.19481e-05	5.60493e-05
15	1	10	10	0.795005	0.597764	0.197242	303	3.19481e-05	5.60493e-05
15	3	50	50	0.739782	0.559735	0.180047	303	3.19481e-05	5.60493e-05
30	2	25	25	0.604641	0.481466	0.123175	303	3.19481e-05	5.60493e-05
10	3	50	50	0.812561	0.606138	0.206424	302	3.8147e-05	6.4931e-05
15	2	25	100	0.697306	0.551746	0.14556	302	3.8147e-05	6.4931e-05
15	0.5	5	25	0.702619	0.504794	0.197825	302	3.8147e-05	6.4931e-05
15	0.5	50	100	0.728575	0.482603	0.245973	302	3.8147e-05	6.4931e-05
20	0.5	2.5	25	0.617252	0.41136	0.205892	302	3.8147e-05	6.4931e-05
30	1	2.5	5	0.54839	0.447905	0.100485	302	3.8147e-05	6.4931e-05
30	0.5	5	10	0.59315	0.483669	0.109481	302	3.8147e-05	6.4931e-05
10	3	25	5	0.77831	0.588539	0.189771	301	4.54187e-05	7.66561e-05
20	3	5	10	0.656746	0.488543	0.168204	301	4.54187e-05	7.66561e-05
15	3	50	5	0.764184	0.586898	0.177287	293	4.67257e-05	7.85306e-05
10	1	25	5	0.813781	0.59442	0.219362	300	5.38826e-05	8.83321e-05
15	0.5	5	5	0.689275	0.531691	0.157584	300	5.38826e-05	8.83321e-05
20	1	5	25	0.682623	0.518319	0.164304	300	5.38826e-05	8.83321e-05
20	3	5	5	0.693951	0.52145	0.172501	300	5.38826e-05	8.83321e-05
20	3	50	25	0.739806	0.551524	0.188282	300	5.38826e-05	8.83321e-05
30	1	5	5	0.530152	0.425071	0.105081	300	5.38826e-05	8.83321e-05
10	0.5	2.5	10	0.652212	0.46739	0.184821	299	6.36578e-05	0.000101447
10	3	5	10	0.71695	0.512195	0.204755	299	6.36578e-05	0.000101447
10	0.5	50	5	0.799318	0.641012	0.158306	299	6.36578e-05	0.000101447
15	2	10	50	0.759001	0.556435	0.202566	299	6.36578e-05	0.000101447
15	3	25	50	0.751199	0.57103	0.180168	299	6.36578e-05	0.000101447
20	3	2.5	5	0.605841	0.455438	0.150403	299	6.36578e-05	0.000101447
30	1	25	100	0.615073	0.5169	0.0981735	299	6.36578e-05	0.000101447
10	0.5	5	5	0.753393	0.574685	0.178709	298	7.49826e-05	0.000115803
10	2	50	100	0.784643	0.583208	0.201435	298	7.49826e-05	0.000115803
10	0.5	50	25	0.761135	0.58912	0.172015	298	7.49826e-05	0.000115803
15	2	5	50	0.667678	0.44214	0.225538	298	7.49826e-05	0.000115803
20	1	10	25	0.698775	0.488671	0.210104	298	7.49826e-05	0.000115803
20	2	2.5	100	0.643922	0.488666	0.155256	298	7.49826e-05	0.000115803
20	3	50	5	0.719105	0.611111	0.107994	298	7.49826e-05	0.000115803
30	1	10	50	0.613013	0.498436	0.114577	298	7.49826e-05	0.000115803
10	3	10	25	0.783181	0.645634	0.137547	297	8.80361e-05	0.000132885
10	0.5	2.5	100	0.727359	0.492729	0.234629	297	8.80361e-05	0.000132885
15	3	5	50	0.729649	0.542227	0.187422	297	8.80361e-05	0.000132885
20	0.5	10	25	0.684829	0.502423	0.182406	297	8.80361e-05	0.000132885
30	0.5	25	25	0.623225	0.501383	0.121842	297	8.80361e-05	0.000132885
30	3	50	5	0.621011	0.550959	0.0700526	297	8.80361e-05	0.000132885
10	2	50	25	0.791507	0.641165	0.150342	287	9.61927e-05	0.000144651
10	3	5	25	0.655893	0.469241	0.186652	296	0.000102997	0.000152025
15	1	2.5	50	0.695206	0.551192	0.144014	296	0.000102997	0.000152025
15	0.5	50	50	0.758599	0.533306	0.225293	296	0.000102997	0.000152025
20	2	2.5	5	0.686647	0.547616	0.139031	296	0.000102997	0.000152025
20	1	5	5	0.716304	0.562884	0.15342	296	0.000102997	0.000152025
15	3	2.5	25	0.673161	0.486253	0.186907	295	0.000120223	0.000174236
15	3	2.5	50	0.644794	0.455297	0.189497	295	0.000120223	0.000174236
15	1	5	100	0.654941	0.434589	0.220352	295	0.000120223	0.000174236
20	0.5	25	50	0.708066	0.497159	0.210907	295	0.000120223	0.000174236
20	2	50	50	0.701259	0.524635	0.176624	295	0.000120223	0.000174236
15	3	5	100	0.720908	0.458146	0.262763	294	0.000139892	0.000201284
20	1	5	100	0.681522	0.572177	0.109345	294	0.000139892	0.000201284
10	0.5	50	50	0.805377	0.534887	0.27049	283	0.000153268	0.000219739
10	1	10	50	0.730319	0.539303	0.191016	293	0.000162303	0.000228596
15	3	10	10	0.730259	0.525394	0.204865	293	0.000162303	0.000228596
15	3	10	5	0.796194	0.658802	0.137393	293	0.000162303	0.000228596
15	0.5	2.5	10	0.644584	0.526428	0.118156	293	0.000162303	0.000228596
20	3	10	50	0.754109	0.639196	0.114913	293	0.000162303	0.000228596
10	3	5	50	0.784839	0.618432	0.166407	292	0.000187874	0.000256483
15	3	10	100	0.703585	0.522422	0.181164	292	0.000187874	0.000256483
15	0.5	10	25	0.753467	0.507997	0.24547	292	0.000187874	0.000256483
15	0.5	5	50	0.671991	0.475626	0.196364	292	0.000187874	0.000256483
20	0.5	10	100	0.682265	0.505882	0.176383	292	0.000187874	0.000256483
20	1	25	100	0.65736	0.465215	0.192145	292	0.000187874	0.000256483
20	2	5	5	0.760291	0.635291	0.125	292	0.000187874	0.000256483
30	1	5	100	0.615308	0.476839	0.138469	292	0.000187874	0.000256483
30	0.5	5	25	0.540056	0.413094	0.126961	292	0.000187874	0.000256483
15	1	10	100	0.643515	0.475443	0.168072	291	0.000216901	0.000291143
15	0.5	25	50	0.732349	0.535363	0.196987	291	0.000216901	0.000291143
15	0.5	50	10	0.717494	0.538285	0.17921	291	0.000216901	0.000291143
20	2	10	10	0.689264	0.53275	0.156514	291	0.000216901	0.000291143
30	1	10	5	0.633609	0.559455	0.0741542	291	0.000216901	0.000291143
10	1	50	5	0.817343	0.633684	0.183659	279	0.000241198	0.000322674
10	3	10	10	0.676803	0.452882	0.22392	290	0.000249803	0.000327611
10	3	2.5	50	0.726085	0.507801	0.218283	290	0.000249803	0.000327611
15	1	10	50	0.738841	0.549097	0.189744	290	0.000249803	0.000327611
15	3	25	100	0.593241	0.463561	0.12968	290	0.000249803	0.000327611
15	1	5	10	0.761408	0.64791	0.113499	290	0.000249803	0.000327611
20	1	2.5	50	0.633345	0.470199	0.163146	290	0.000249803	0.000327611
10	1	10	5	0.70997	0.583036	0.126933	289	0.000287056	0.000369204
10	1	2.5	25	0.632227	0.440162	0.192065	289	0.000287056	0.000369204
10	2	50	10	0.806147	0.667527	0.138621	289	0.000287056	0.000369204
15	0.5	25	100	0.743527	0.593757	0.14977	289	0.000287056	0.000369204
20	1	50	50	0.738118	0.576609	0.161509	289	0.000287056	0.000369204
30	3	50	25	0.593053	0.487449	0.105603	289	0.000287056	0.000369204
10	3	25	50	0.716516	0.478632	0.237884	288	0.000329077	0.000419207
30	3	25	5	0.624911	0.507351	0.11756	288	0.000329077	0.000419207
30	0.5	25	50	0.606965	0.494411	0.112554	288	0.000329077	0.000419207
10	1	10	100	0.739069	0.552281	0.186789	287	0.000376403	0.000473463
15	2	2.5	10	0.644028	0.476403	0.167624	287	0.000376403	0.000473463
15	3	5	5	0.631564	0.482464	0.149099	287	0.000376403	0.000473463
20	0.5	2.5	5	0.607512	0.398322	0.20919	287	0.000376403	0.000473463
10	2	5	5	0.731049	0.53955	0.191499	286	0.00042969	0.000533776
15	1	25	50	0.768867	0.611627	0.15724	286	0.00042969	0.000533776
20	1	2.5	100	0.759214	0.629638	0.129576	286	0.00042969	0.000533776
30	1	5	25	0.592662	0.506656	0.086006	286	0.00042969	0.000533776
10	0.5	5	100	0.787531	0.577664	0.209868	285	0.000489473	0.000596919
15	1	2.5	100	0.707782	0.479967	0.227814	285	0.000489473	0.000596919
15	1	2.5	25	0.66776	0.499667	0.168093	285	0.000489473	0.000596919
15	1	5	25	0.682433	0.500672	0.181761	285	0.000489473	0.000596919
20	1	10	50	0.695735	0.569665	0.12607	285	0.000489473	0.000596919
30	1	2.5	10	0.612486	0.521915	0.0905705	285	0.000489473	0.000596919
10	3	10	100	0.721959	0.523639	0.19832	284	0.000556409	0.000672398
10	1	5	10	0.718113	0.559164	0.158949	284	0.000556409	0.000672398
30	2	2.5	10	0.476632	0.375836	0.100796	284	0.000556409	0.000672398
10	0.5	10	5	0.771648	0.582422	0.189227	283	0.000631332	0.000751586
10	0.5	50	100	0.792868	0.589	0.203869	283	0.000631332	0.000751586
15	1	2.5	5	0.672833	0.541096	0.131738	283	0.000631332	0.000751586
15	1	5	50	0.738274	0.570751	0.167523	283	0.000631332	0.000751586
30	0.5	2.5	25	0.621428	0.527554	0.0938743	283	0.000631332	0.000751586
10	0.5	10	50	0.777527	0.535565	0.241962	282	0.000714958	0.000843608
10	2	10	50	0.788131	0.585252	0.202878	282	0.000714958	0.000843608
10	0.5	2.5	5	0.64407	0.443416	0.200654	282	0.000714958	0.000843608
10	1	2.5	10	0.668571	0.478296	0.190276	281	0.00080812	0.000945169
10	2	5	25	0.676291	0.525094	0.151197	281	0.00080812	0.000945169
20	1	5	50	0.65544	0.537326	0.118114	281	0.00080812	0.000945169
10	2	5	50	0.645954	0.496653	0.149301	280	0.000911891	0.00106034
15	3	5	25	0.74012	0.587547	0.152573	280	0.000911891	0.00106034
15	2	10	10	0.686406	0.553464	0.132942	279	0.00102711	0.00118741
30	0.5	5	5	0.636495	0.543403	0.0930919	279	0.00102711	0.00118741
10	0.5	2.5	50	0.67265	0.531956	0.140694	278	0.00115484	0.0013274
10	2	25	100	0.740423	0.575421	0.165002	278	0.00115484	0.0013274
10	3	2.5	10	0.667429	0.493919	0.17351	277	0.00129634	0.00147312
10	1	50	25	0.753151	0.571137	0.182014	277	0.00129634	0.00147312
15	2	10	100	0.786549	0.663694	0.122855	277	0.00129634	0.00147312
15	1	2.5	10	0.666112	0.54041	0.125703	277	0.00129634	0.00147312
10	0.5	10	10	0.779458	0.570236	0.209223	276	0.00145274	0.00164152
10	1	5	25	0.689433	0.541081	0.148351	276	0.00145274	0.00164152
10	1	2.5	5	0.700697	0.488594	0.212103	275	0.00162536	0.00181604
10	1	2.5	50	0.619923	0.466333	0.15359	275	0.00162536	0.00181604
10	2	25	50	0.749795	0.559158	0.190636	275	0.00162536	0.00181604
15	0.5	2.5	100	0.630768	0.495935	0.134833	275	0.00162536	0.00181604
10	2	10	10	0.678022	0.439041	0.238981	274	0.00181568	0.00200627
10	1	5	100	0.65014	0.49355	0.156591	274	0.00181568	0.00200627
20	3	10	10	0.700383	0.586154	0.114229	274	0.00181568	0.00200627
20	0.5	5	5	0.686949	0.576747	0.110201	274	0.00181568	0.00200627
10	3	2.5	25	0.674432	0.474343	0.200089	273	0.00202513	0.00221325
15	2	5	100	0.719361	0.557762	0.161599	273	0.00202513	0.00221325
20	2	25	50	0.701614	0.538332	0.163282	273	0.00202513	0.00221325
30	0.5	5	50	0.577372	0.494752	0.0826203	273	0.00202513	0.00221325
10	1	5	5	0.737496	0.609206	0.12829	272	0.00225526	0.00245805
10	3	25	10	0.848372	0.66552	0.182852	271	0.00250793	0.00271127
15	2	2.5	5	0.660145	0.487243	0.172902	271	0.00250793	0.00271127
20	0.5	5	10	0.645653	0.535384	0.110269	271	0.00250793	0.00271127
10	2	2.5	50	0.65292	0.476424	0.176496	270	0.00278485	0.00300253
10	1	10	25	0.673896	0.551089	0.122808	269	0.00308788	0.0033114
15	2	10	5	0.665879	0.565487	0.100392	269	0.00308788	0.0033114
10	2	10	25	0.724835	0.56378	0.161055	267	0.0037809	0.00402224
10	1	5	50	0.734637	0.569046	0.165591	267	0.0037809	0.00402224
15	3	2.5	5	0.664584	0.528649	0.135935	267	0.0037809	0.00402224
10	3	25	100	0.725801	0.509115	0.216686	265	0.00460464	0.00488556
10	1	25	10	0.799086	0.630942	0.168144	264	0.00507164	0.00536681
10	3	25	25	0.734382	0.613072	0.12131	263	0.00557882	0.00588793
10	0.5	10	100	0.721144	0.560322	0.160823	262	0.00612921	0.00641802
10	3	2.5	5	0.652442	0.523501	0.128942	262	0.00612921	0.00641802
15	0.5	2.5	25	0.626853	0.474897	0.151956	262	0.00612921	0.00641802
10	3	5	5	0.732248	0.585877	0.146371	246	0.00636093	0.00664327
10	0.5	25	5	0.744337	0.587537	0.1568	261	0.00672555	0.00698758
30	0.5	2.5	10	0.575533	0.51126	0.064273	261	0.00672555	0.00698758
10	0.5	5	10	0.691832	0.533636	0.158196	260	0.00737095	0.00763829
10	2	5	100	0.563535	0.373288	0.190247	259	0.0080688	0.00833984
10	0.5	25	50	0.664915	0.532191	0.132724	258	0.00882232	0.00909518
10	0.5	2.5	25	0.720929	0.581967	0.138962	255	0.0114533	0.0117772
15	0.5	10	50	0.727782	0.626011	0.101771	254	0.0124665	0.0127861
10	2	5	10	0.723498	0.591352	0.132147	253	0.0135547	0.0138667
15	2	2.5	25	0.664626	0.487793	0.176833	251	0.015973	0.016299
10	2	2.5	100	0.570556	0.486231	0.0843249	250	0.0173123	0.0176207
10	1	2.5	100	0.660746	0.503873	0.156873	249	0.0187447	0.0190302
10	2	2.5	10	0.632925	0.519147	0.113778	247	0.0219083	0.0221296
15	0.5	2.5	50	0.646196	0.526998	0.119198	247	0.0219083	0.0221296
10	3	2.5	100	0.695526	0.575159	0.120367	246	0.0236499	0.0238286
10	3	5	100	0.715704	0.539614	0.17609	241	0.0341738	0.0343455
15	2	2.5	100	0.661625	0.570902	0.0907224	237	0.0451227	0.0452358
15	3	2.5	10	0.663293	0.566816	0.0964767	236	0.0482624	0.0482624

## Sheet: TableS7_SimObsK2sqrtVper
Table S7: K2Taxonomer partition-specific feature subset size observation-level simulation results
Parameters				Simulation Results
N(Labels)	Background Noise(SD)	% Features(Signal)	% Features(Filter)	Mean Bakers Gamma (Sqrt)	Mean Bakers Gamma (1%)	Mean Bakers Gamma (2%)	Mean Bakers Gamma (10%)	Mean Bakers Gamma (20%)	Diff Bakers Gamma (1% - Sqrt)	Diff Bakers Gamma (2% - Sqrt)	Diff Bakers Gamma (10% - Sqrt)	Diff Bakers Gamma (20% - Sqrt)
5	0.5	2.5	5	0.869044	0.767812	0.805926	0.844583	0.787738	-0.101232	-0.0631184	-0.024461	-0.0813066
5	0.5	2.5	10	0.857457	0.861871	0.814633	0.893526	0.838189	0.00441332	-0.042824	0.0360682	-0.0192681
5	0.5	2.5	25	0.834716	0.863681	0.832089	0.859594	0.867312	0.0289655	-0.00262678	0.0248786	0.0325967
5	0.5	2.5	50	0.837993	0.792786	0.869921	0.848582	0.908038	-0.0452064	0.0319277	0.0105889	0.0700447
5	0.5	2.5	100	0.839553	0.797962	0.792077	0.879881	0.856367	-0.0415905	-0.0474759	0.0403282	0.0168145
5	0.5	5	5	0.808787	0.821584	0.776522	0.839907	0.877352	0.0127968	-0.0322652	0.0311201	0.0685647
5	0.5	5	10	0.845238	0.83805	0.864821	0.883874	0.89329	-0.00718808	0.0195836	0.0386363	0.0480521
5	0.5	5	25	0.899429	0.847175	0.901035	0.841046	0.777753	-0.0522533	0.00160627	-0.0583827	-0.121676
5	0.5	5	50	0.8466	0.856896	0.898957	0.914472	0.915627	0.0102962	0.0523577	0.0678728	0.0690271
5	0.5	5	100	0.891378	0.776888	0.887562	0.811565	0.840293	-0.11449	-0.00381556	-0.0798133	-0.051085
5	0.5	10	5	0.878513	0.793006	0.857434	0.802574	0.8218	-0.0855066	-0.0210788	-0.0759382	-0.0567125
5	0.5	10	10	0.867692	0.841488	0.89397	0.849272	0.884881	-0.026204	0.0262776	-0.0184204	0.0171886
5	0.5	10	25	0.859715	0.860488	0.852007	0.867989	0.832636	0.00077308	-0.00770779	0.00827447	-0.0270791
5	0.5	10	50	0.829981	0.836785	0.871094	0.828661	0.878645	0.00680386	0.0411127	-0.00132016	0.0486635
5	0.5	10	100	0.85625	0.920715	0.849623	0.874008	0.870089	0.0644649	-0.00662721	0.0177587	0.0138392
5	0.5	25	5	0.896596	0.836708	0.906538	0.82957	0.901938	-0.0598883	0.00994236	-0.0670259	0.00534163
5	0.5	25	10	0.85443	0.834257	0.890841	0.835753	0.882727	-0.020173	0.0364114	-0.018677	0.0282966
5	0.5	25	25	0.832726	0.872132	0.870095	0.887566	0.867902	0.0394061	0.0373687	0.0548394	0.0351754
5	0.5	25	50	0.793669	0.8111	0.782635	0.824907	0.89189	0.0174312	-0.0110339	0.0312386	0.0982218
5	0.5	25	100	0.825833	0.815712	0.868033	0.832643	0.829972	-0.0101213	0.0421995	0.00680941	0.00413899
5	0.5	50	5	0.795474	0.843125	0.832123	0.889847	0.783773	0.0476513	0.0366495	0.0943735	-0.0117005
5	0.5	50	10	0.862049	0.898431	0.850054	0.865245	0.809977	0.0363822	-0.0119956	0.00319628	-0.0520719
5	0.5	50	25	0.840171	0.832378	0.900519	0.830908	0.790119	-0.00779355	0.0603475	-0.00926377	-0.0500528
5	0.5	50	50	0.872465	0.862322	0.872261	0.863304	0.845868	-0.0101426	-0.000203495	-0.00916032	-0.0265968
5	0.5	50	100	0.814968	0.83074	0.816103	0.900735	0.864072	0.0157717	0.00113429	0.0857668	0.0491033
5	1	2.5	5	0.808981	0.816568	0.85247	0.83275	0.908454	0.00758694	0.0434888	0.0237689	0.0994732
5	1	2.5	10	0.812863	0.850491	0.821888	0.886772	0.862431	0.0376287	0.00902557	0.073909	0.0495683
5	1	2.5	25	0.804118	0.818629	0.898975	0.882147	0.909321	0.0145108	0.0948565	0.0780287	0.105202
5	1	2.5	50	0.89577	0.808185	0.879995	0.890191	0.862513	-0.0875847	-0.0157747	-0.00557889	-0.0332566
5	1	2.5	100	0.827963	0.802543	0.860748	0.866325	0.813092	-0.0254196	0.0327846	0.0383615	-0.0148713
5	1	5	5	0.84515	0.84311	0.782567	0.919852	0.861837	-0.0020398	-0.0625833	0.0747023	0.0166872
5	1	5	10	0.835677	0.781853	0.818882	0.912313	0.804984	-0.0538242	-0.016795	0.076636	-0.0306938
5	1	5	25	0.855142	0.910047	0.889245	0.859908	0.802236	0.054906	0.0341034	0.00476622	-0.0529052
5	1	5	50	0.868427	0.861884	0.829727	0.845416	0.876942	-0.00654312	-0.0387002	-0.0230108	0.00851516
5	1	5	100	0.831439	0.922	0.866373	0.87377	0.900191	0.0905616	0.0349341	0.0423316	0.0687518
5	1	10	5	0.809109	0.768766	0.808277	0.857243	0.819485	-0.040343	-0.000831791	0.0481341	0.0103755
5	1	10	10	0.800276	0.818978	0.839462	0.766619	0.852131	0.0187018	0.0391862	-0.0336574	0.0518545
5	1	10	25	0.82092	0.791058	0.877154	0.806706	0.899674	-0.0298622	0.0562343	-0.0142141	0.0787536
5	1	10	50	0.878411	0.78033	0.929273	0.84277	0.825043	-0.0980802	0.0508627	-0.0356406	-0.0533678
5	1	10	100	0.846756	0.905467	0.826325	0.78452	0.795849	0.0587114	-0.0204312	-0.0622365	-0.0509067
5	1	25	5	0.822016	0.789878	0.790472	0.83714	0.84669	-0.0321382	-0.031544	0.015124	0.0246744
5	1	25	10	0.869326	0.81381	0.880092	0.88935	0.884328	-0.0555158	0.0107669	0.0200244	0.0150024
5	1	25	25	0.871153	0.915835	0.835484	0.826315	0.856108	0.0446817	-0.0356696	-0.0448386	-0.0150457
5	1	25	50	0.86855	0.790435	0.817511	0.853129	0.868759	-0.0781146	-0.0510392	-0.015421	0.000208585
5	1	25	100	0.82932	0.792508	0.844615	0.887182	0.840395	-0.0368122	0.0152945	0.0578618	0.0110746
5	1	50	5	0.863925	0.879523	0.836654	0.897603	0.908544	0.0155975	-0.0272714	0.0336774	0.0446192
5	1	50	10	0.848578	0.834434	0.807627	0.89785	0.818111	-0.0141436	-0.0409503	0.0492728	-0.0304669
5	1	50	25	0.833126	0.875158	0.87759	0.821375	0.854102	0.0420315	0.0444638	-0.0117517	0.0209758
5	1	50	50	0.878445	0.869723	0.837406	0.923758	0.81979	-0.00872254	-0.041039	0.0453128	-0.0586555
5	1	50	100	0.801851	0.813205	0.84788	0.825073	0.811144	0.0113541	0.0460288	0.0232218	0.00929271
5	2	2.5	5	0.779868	0.545852	0.687999	0.7364	0.729602	-0.234016	-0.0918685	-0.0434674	-0.050266
5	2	2.5	10	0.751637	0.740872	0.759028	0.644334	0.775869	-0.010765	0.00739158	-0.107302	0.0242321
5	2	2.5	25	0.65462	0.781016	0.78203	0.675696	0.753818	0.126396	0.12741	0.0210754	0.0991981
5	2	2.5	50	0.737569	0.734379	0.773185	0.687529	0.72942	-0.00318921	0.0356166	-0.0500399	-0.00814868
5	2	2.5	100	0.659585	0.719166	0.789742	0.697432	0.577738	0.0595816	0.130157	0.0378472	-0.0818464
5	2	5	5	0.805365	0.514331	0.812681	0.851057	0.776956	-0.291033	0.00731608	0.0456925	-0.0284087
5	2	5	10	0.794177	0.680003	0.809796	0.861587	0.813545	-0.114175	0.0156184	0.0674098	0.019368
5	2	5	25	0.77671	0.82952	0.723054	0.793623	0.773451	0.0528106	-0.0536557	0.0169131	-0.00325894
5	2	5	50	0.773361	0.779103	0.783996	0.768196	0.796731	0.00574197	0.0106353	-0.00516409	0.0233707
5	2	5	100	0.827991	0.838841	0.763746	0.746127	0.795796	0.0108501	-0.0642448	-0.0818639	-0.0321952
5	2	10	5	0.857663	0.740649	0.777403	0.93985	0.811349	-0.117015	-0.0802599	0.0821871	-0.0463146
5	2	10	10	0.85743	0.748806	0.785142	0.930084	0.857359	-0.108624	-0.0722883	0.0726539	-7.06585e-05
5	2	10	25	0.873589	0.867576	0.909298	0.891734	0.825454	-0.00601262	0.0357096	0.0181452	-0.0481345
5	2	10	50	0.781855	0.876528	0.872836	0.828908	0.83164	0.0946729	0.0909815	0.0470531	0.0497847
5	2	10	100	0.880752	0.816577	0.894485	0.891985	0.850395	-0.064175	0.013733	0.0112333	-0.0303569
5	2	25	5	0.858241	0.822988	0.819428	0.895378	0.84559	-0.0352524	-0.0388122	0.0371377	-0.012651
5	2	25	10	0.823494	0.804832	0.814328	0.856487	0.814369	-0.0186618	-0.00916537	0.0329928	-0.00912472
5	2	25	25	0.872354	0.818184	0.836648	0.87742	0.878053	-0.0541694	-0.0357054	0.00506606	0.00569908
5	2	25	50	0.809696	0.846645	0.918555	0.90698	0.799833	0.0369489	0.108859	0.0972834	-0.0098629
5	2	25	100	0.835044	0.907607	0.802663	0.836514	0.875283	0.0725626	-0.0323813	0.00147022	0.0402392
5	2	50	5	0.81552	0.743618	0.810953	0.918315	0.828037	-0.0719024	-0.00456758	0.102794	0.0125165
5	2	50	10	0.849992	0.832888	0.845858	0.852383	0.791517	-0.0171042	-0.00413372	0.0023905	-0.0584748
5	2	50	25	0.849565	0.847037	0.929823	0.815841	0.869901	-0.00252806	0.0802579	-0.0337245	0.0203357
5	2	50	50	0.814299	0.888856	0.850379	0.848931	0.869274	0.0745567	0.03608	0.0346316	0.0549748
5	2	50	100	0.863667	0.904211	0.865818	0.871462	0.845505	0.0405438	0.00215108	0.00779508	-0.0181619
5	3	2.5	5	0.284293	0.19681	0.286249	0.328662	0.261739	-0.0874832	0.00195546	0.0443686	-0.0225543
5	3	2.5	10	0.342352	0.33462	0.299639	0.275169	0.315292	-0.00773164	-0.0427121	-0.0671829	-0.0270599
5	3	2.5	25	0.321683	0.28267	0.343731	0.294186	0.151059	-0.039013	0.0220476	-0.0274974	-0.170624
5	3	2.5	50	0.256198	0.282525	0.255644	0.235683	0.195589	0.0263276	-0.000553576	-0.020515	-0.0606081
5	3	2.5	100	0.30135	0.317713	0.288689	0.198989	0.0636129	0.016363	-0.0126605	-0.102361	-0.237737
5	3	5	5	0.567497	0.353075	0.298309	0.485413	0.5217	-0.214422	-0.269188	-0.0820836	-0.0457967
5	3	5	10	0.510459	0.468143	0.507886	0.627536	0.565326	-0.0423158	-0.00257307	0.117077	0.054867
5	3	5	25	0.572202	0.460237	0.507434	0.607163	0.523827	-0.111966	-0.0647688	0.0349606	-0.0483756
5	3	5	50	0.572303	0.469277	0.557532	0.523747	0.469632	-0.103026	-0.0147704	-0.0485559	-0.102671
5	3	5	100	0.558232	0.444475	0.545496	0.406461	0.579608	-0.113756	-0.0127361	-0.151771	0.0213765
5	3	10	5	0.638592	0.447001	0.518895	0.746181	0.724026	-0.191591	-0.119697	0.107589	0.0854346
5	3	10	10	0.679807	0.55053	0.684345	0.686453	0.769609	-0.129277	0.00453795	0.00664629	0.089802
5	3	10	25	0.725049	0.685043	0.684518	0.717274	0.762381	-0.0400052	-0.0405311	-0.00777459	0.0373323
5	3	10	50	0.784399	0.676577	0.799966	0.700746	0.712126	-0.107823	0.0155669	-0.0836534	-0.0722739
5	3	10	100	0.675694	0.776367	0.753869	0.761704	0.772307	0.100673	0.078175	0.0860094	0.0966126
5	3	25	5	0.794144	0.459544	0.615135	0.823278	0.900714	-0.334599	-0.179009	0.0291339	0.10657
5	3	25	10	0.853034	0.692268	0.76697	0.841419	0.873227	-0.160766	-0.0860638	-0.0116148	0.0201934
5	3	25	25	0.795866	0.792987	0.84564	0.783481	0.853161	-0.00287874	0.0497743	-0.0123841	0.057295
5	3	25	50	0.752623	0.825887	0.837507	0.826461	0.877585	0.073264	0.0848837	0.0738375	0.124962
5	3	25	100	0.793305	0.832338	0.888774	0.867253	0.836333	0.0390328	0.0954688	0.0739478	0.0430282
5	3	50	5	0.812545	0.539764	0.681289	0.852312	0.842523	-0.272781	-0.131256	0.0397668	0.0299786
5	3	50	10	0.797542	0.717357	0.811643	0.824018	0.839501	-0.080185	0.0141013	0.0264761	0.041959
5	3	50	25	0.876264	0.818328	0.834035	0.797852	0.854644	-0.0579359	-0.0422289	-0.0784117	-0.0216204
5	3	50	50	0.796752	0.859793	0.811689	0.826046	0.782382	0.0630408	0.0149373	0.0292941	-0.0143694
5	3	50	100	0.859274	0.868709	0.896181	0.881729	0.835634	0.00943551	0.0369072	0.0224549	-0.0236404
10	0.5	2.5	5	0.742523	0.729341	0.808901	0.753581	0.802248	-0.013182	0.0663782	0.0110582	0.0597248
10	0.5	2.5	10	0.700865	0.71844	0.718687	0.753893	0.76736	0.0175751	0.017822	0.0530273	0.0664945
10	0.5	2.5	25	0.807963	0.718067	0.760418	0.669709	0.80362	-0.0898961	-0.0475454	-0.138255	-0.00434344
10	0.5	2.5	50	0.798619	0.743141	0.755488	0.809498	0.733543	-0.0554781	-0.0431314	0.0108794	-0.0650762
10	0.5	2.5	100	0.713263	0.73638	0.782917	0.742007	0.697568	0.0231172	0.0696541	0.0287436	-0.0156953
10	0.5	5	5	0.802144	0.727217	0.708783	0.776943	0.732852	-0.0749265	-0.093361	-0.0252005	-0.0692919
10	0.5	5	10	0.798708	0.802707	0.798541	0.80523	0.768421	0.00399869	-0.000167586	0.00652141	-0.0302872
10	0.5	5	25	0.780677	0.736907	0.864547	0.799929	0.841497	-0.0437701	0.08387	0.019252	0.0608207
10	0.5	5	50	0.798333	0.800724	0.742019	0.799366	0.773786	0.00239135	-0.0563145	0.00103268	-0.0245469
10	0.5	5	100	0.810843	0.78605	0.814586	0.857973	0.809545	-0.024793	0.00374319	0.04713	-0.00129832
10	0.5	10	5	0.777025	0.794625	0.654768	0.832596	0.872111	0.0175997	-0.122257	0.0555711	0.095086
10	0.5	10	10	0.798626	0.748936	0.729001	0.781618	0.760243	-0.0496903	-0.0696254	-0.0170075	-0.0383828
10	0.5	10	25	0.782918	0.777098	0.772683	0.773376	0.834159	-0.00582076	-0.010235	-0.00954259	0.0512411
10	0.5	10	50	0.820811	0.785549	0.734357	0.812787	0.802689	-0.0352621	-0.0864538	-0.00802444	-0.0181217
10	0.5	10	100	0.795503	0.802311	0.765112	0.8765	0.766234	0.00680856	-0.0303906	0.0809967	-0.0292685
10	0.5	25	5	0.763559	0.691584	0.746515	0.833847	0.883461	-0.0719748	-0.017044	0.0702881	0.119902
10	0.5	25	10	0.739921	0.756732	0.744295	0.811676	0.857438	0.0168117	0.00437396	0.0717551	0.117517
10	0.5	25	25	0.777095	0.804393	0.877757	0.776315	0.77317	0.0272981	0.100663	-0.000779735	-0.00392425
10	0.5	25	50	0.837358	0.814462	0.838591	0.753265	0.85374	-0.022896	0.00123362	-0.0840929	0.0163822
10	0.5	25	100	0.821782	0.761521	0.771211	0.863168	0.79579	-0.0602602	-0.0505706	0.0413867	-0.0259911
10	0.5	50	5	0.806695	0.745679	0.782378	0.794028	0.831597	-0.0610164	-0.0243169	-0.0126666	0.0249024
10	0.5	50	10	0.814638	0.860349	0.890803	0.80743	0.763889	0.0457106	0.0761654	-0.00720799	-0.0507493
10	0.5	50	25	0.825828	0.817932	0.830686	0.800506	0.844843	-0.00789642	0.00485749	-0.025322	0.0190144
10	0.5	50	50	0.790364	0.807131	0.829982	0.736443	0.755678	0.0167674	0.0396183	-0.0539208	-0.0346856
10	0.5	50	100	0.771648	0.826314	0.755761	0.78381	0.752248	0.0546651	-0.0158876	0.0121616	-0.0194009
10	1	2.5	5	0.784044	0.674616	0.598276	0.725103	0.753499	-0.109428	-0.185768	-0.0589408	-0.0305453
10	1	2.5	10	0.778882	0.720312	0.69684	0.789534	0.713266	-0.0585701	-0.0820414	0.0106521	-0.0656153
10	1	2.5	25	0.718544	0.742633	0.709249	0.776338	0.714043	0.0240888	-0.0092946	0.057794	-0.00450061
10	1	2.5	50	0.788969	0.762658	0.700335	0.707724	0.597233	-0.0263109	-0.088634	-0.0812454	-0.191736
10	1	2.5	100	0.755333	0.702768	0.728804	0.767582	0.773371	-0.0525654	-0.0265297	0.0122484	0.0180377
10	1	5	5	0.784956	0.749583	0.785337	0.757625	0.803321	-0.0353726	0.000381104	-0.0273309	0.0183651
10	1	5	10	0.713775	0.78001	0.701715	0.759988	0.814022	0.0662347	-0.0120604	0.0462131	0.100247
10	1	5	25	0.806837	0.742954	0.793487	0.815898	0.820245	-0.0638836	-0.01335	0.00906025	0.0134078
10	1	5	50	0.810243	0.728415	0.82575	0.79852	0.723456	-0.0818286	0.0155068	-0.0117236	-0.0867877
10	1	5	100	0.799546	0.790857	0.703887	0.804315	0.830556	-0.00868853	-0.0956591	0.00476962	0.0310104
10	1	10	5	0.770943	0.737062	0.742158	0.768333	0.818748	-0.0338807	-0.0287851	-0.00261019	0.0478048
10	1	10	10	0.818652	0.785346	0.783158	0.806063	0.801395	-0.0333058	-0.0354946	-0.0125894	-0.0172574
10	1	10	25	0.826483	0.852943	0.824788	0.779252	0.810768	0.0264602	-0.00169472	-0.047231	-0.0157147
10	1	10	50	0.814038	0.870497	0.764973	0.893261	0.723112	0.0564594	-0.0490652	0.0792229	-0.0909256
10	1	10	100	0.802082	0.76578	0.815247	0.862494	0.775769	-0.0363013	0.0131653	0.0604124	-0.0263126
10	1	25	5	0.821491	0.816925	0.743413	0.784641	0.810564	-0.00456582	-0.0780781	-0.0368503	-0.0109267
10	1	25	10	0.813932	0.796932	0.848775	0.823068	0.803754	-0.0169996	0.034843	0.00913571	-0.010178
10	1	25	25	0.786878	0.845091	0.783314	0.838075	0.867425	0.0582124	-0.00356373	0.0511969	0.080547
10	1	25	50	0.7993	0.70054	0.803719	0.775827	0.790398	-0.0987599	0.00441933	-0.0234728	-0.00890177
10	1	25	100	0.764424	0.809059	0.791974	0.852384	0.855774	0.044635	0.0275498	0.0879601	0.0913506
10	1	50	5	0.799052	0.769143	0.776817	0.839718	0.808509	-0.0299092	-0.0222356	0.0406658	0.00945725
10	1	50	10	0.810262	0.835695	0.794274	0.777519	0.831614	0.025433	-0.0159881	-0.032743	0.0213518
10	1	50	25	0.87621	0.86256	0.764476	0.776561	0.825055	-0.0136495	-0.111734	-0.0996483	-0.0511547
10	1	50	50	0.863348	0.82698	0.810477	0.794319	0.871182	-0.0363687	-0.0528714	-0.0690297	0.0078336
10	1	50	100	0.852715	0.815497	0.842647	0.752788	0.845272	-0.0372183	-0.0100676	-0.0999272	-0.00744271
10	2	2.5	5	0.456083	0.417617	0.371494	0.500579	0.46482	-0.0384658	-0.0845892	0.0444961	0.00873722
10	2	2.5	10	0.61536	0.484124	0.438028	0.498243	0.503166	-0.131236	-0.177332	-0.117117	-0.112194
10	2	2.5	25	0.493471	0.515022	0.568629	0.440476	0.483971	0.0215512	0.0751587	-0.0529948	-0.00949939
10	2	2.5	50	0.539005	0.481585	0.516501	0.42471	0.275335	-0.0574198	-0.0225038	-0.114295	-0.26367
10	2	2.5	100	0.521967	0.514692	0.414848	0.341277	0.302815	-0.00727485	-0.107119	-0.180689	-0.219152
10	2	5	5	0.627985	0.434923	0.440998	0.663629	0.691337	-0.193062	-0.186987	0.0356442	0.0633526
10	2	5	10	0.716193	0.593689	0.644709	0.745377	0.675629	-0.122503	-0.0714835	0.0291842	-0.0405636
10	2	5	25	0.652654	0.624637	0.664109	0.635615	0.691853	-0.0280168	0.0114554	-0.0170385	0.0391991
10	2	5	50	0.65408	0.618234	0.685081	0.56005	0.460712	-0.0358456	0.0310013	-0.0940303	-0.193368
10	2	5	100	0.654557	0.657032	0.70763	0.533502	0.508691	0.00247413	0.0530721	-0.121056	-0.145867
10	2	10	5	0.748127	0.451956	0.619128	0.727663	0.825299	-0.296171	-0.128999	-0.0204642	0.0771721
10	2	10	10	0.792335	0.622804	0.752992	0.809515	0.739938	-0.16953	-0.0393422	0.0171806	-0.0523965
10	2	10	25	0.779964	0.726482	0.821034	0.750669	0.724547	-0.053482	0.0410698	-0.0292948	-0.0554176
10	2	10	50	0.766363	0.709255	0.742601	0.759817	0.713425	-0.0571077	-0.0237624	-0.00654629	-0.0529383
10	2	10	100	0.736459	0.721355	0.806696	0.764546	0.710928	-0.0151032	0.0702377	0.0280874	-0.025531
10	2	25	5	0.780781	0.49422	0.698687	0.790431	0.718916	-0.286562	-0.0820947	0.00964938	-0.0618656
10	2	25	10	0.786865	0.679772	0.751053	0.857892	0.77963	-0.107094	-0.0358125	0.0710266	-0.00723557
10	2	25	25	0.777636	0.778223	0.840235	0.793978	0.728996	0.00058686	0.0625983	0.0163415	-0.0486404
10	2	25	50	0.770316	0.830768	0.790478	0.849965	0.781905	0.0604517	0.0201616	0.0796482	0.0115885
10	2	25	100	0.846747	0.775664	0.783683	0.680856	0.879086	-0.0710824	-0.0630638	-0.16589	0.0323399
10	2	50	5	0.786533	0.765509	0.72404	0.853087	0.781349	-0.021024	-0.0624935	0.0665535	-0.00518452
10	2	50	10	0.76043	0.788054	0.772137	0.825381	0.745176	0.0276243	0.011707	0.064951	-0.0152539
10	2	50	25	0.766989	0.806213	0.782775	0.828819	0.828027	0.0392244	0.0157857	0.0618297	0.0610377
10	2	50	50	0.793227	0.803466	0.860757	0.814999	0.783078	0.0102384	0.0675297	0.021772	-0.0101487
10	2	50	100	0.804541	0.710613	0.779179	0.790995	0.830474	-0.0939276	-0.0253616	-0.0135464	0.0259328
10	3	2.5	5	0.175785	0.106382	0.10966	0.0880559	0.0566757	-0.0694022	-0.0661245	-0.0877287	-0.119109
10	3	2.5	10	0.16211	0.157436	0.16727	0.109286	0.0224569	-0.00467318	0.00516037	-0.052823	-0.139653
10	3	2.5	25	0.082075	0.117497	0.0317649	0.050238	0.0089557	0.0354222	-0.05031	-0.0318369	-0.0731192
10	3	2.5	50	0.078435	0.186581	0.111733	0.0110474	0.00398853	0.108146	0.0332985	-0.0673877	-0.0744465
10	3	2.5	100	0.0893944	0.133645	0.0603985	0.0116846	0.00149835	0.0442502	-0.0289959	-0.0777099	-0.0878961
10	3	5	5	0.273571	0.111326	0.279033	0.26206	0.191034	-0.162245	0.00546252	-0.0115112	-0.0825368
10	3	5	10	0.301268	0.214015	0.22529	0.294683	0.218687	-0.0872539	-0.0759783	-0.00658584	-0.0825816
10	3	5	25	0.285087	0.309439	0.284653	0.166415	0.22155	0.0243514	-0.000434076	-0.118672	-0.0635377
10	3	5	50	0.250453	0.298159	0.174756	0.21364	0.198698	0.0477066	-0.0756961	-0.0368123	-0.0517549
10	3	5	100	0.25907	0.315739	0.21924	0.139262	0.049605	0.056669	-0.0398302	-0.119808	-0.209465
10	3	10	5	0.34104	0.310067	0.459041	0.446783	0.48722	-0.030973	0.118001	0.105744	0.14618
10	3	10	10	0.435014	0.338347	0.387716	0.415278	0.457421	-0.0966674	-0.0472989	-0.0197369	0.0224068
10	3	10	25	0.474086	0.450854	0.499936	0.485479	0.535962	-0.023232	0.0258507	0.011393	0.0618767
10	3	10	50	0.546166	0.437879	0.480369	0.454174	0.512927	-0.108287	-0.0657969	-0.091992	-0.0332388
10	3	10	100	0.479352	0.514341	0.506264	0.501876	0.477505	0.0349883	0.0269122	0.0225241	-0.00184715
10	3	25	5	0.626548	0.295196	0.444577	0.733644	0.685861	-0.331352	-0.181971	0.107096	0.0593125
10	3	25	10	0.581704	0.499087	0.548944	0.680641	0.717607	-0.0826179	-0.0327607	0.0989362	0.135903
10	3	25	25	0.601579	0.645694	0.653861	0.685753	0.715002	0.0441147	0.0522819	0.0841744	0.113423
10	3	25	50	0.728596	0.713993	0.700196	0.659522	0.768844	-0.0146034	-0.0284003	-0.069074	0.0402477
10	3	25	100	0.697572	0.702532	0.668571	0.681717	0.521903	0.00495989	-0.0290019	-0.0158552	-0.17567
10	3	50	5	0.673809	0.414801	0.570093	0.824357	0.692726	-0.259008	-0.103715	0.150548	0.0189177
10	3	50	10	0.689396	0.564924	0.673354	0.811091	0.783272	-0.124472	-0.0160412	0.121696	0.0938761
10	3	50	25	0.697355	0.650979	0.716319	0.737097	0.808632	-0.0463764	0.0189635	0.0397422	0.111277
10	3	50	50	0.76954	0.715479	0.783255	0.79018	0.778746	-0.0540614	0.013715	0.0206399	0.0092052
10	3	50	100	0.756377	0.751988	0.815315	0.757168	0.679745	-0.00438902	0.0589384	0.000790963	-0.0766322
20	0.5	2.5	5	0.674696	0.591882	0.675479	0.618325	0.735988	-0.0828137	0.000783377	-0.0563715	0.0612919
20	0.5	2.5	10	0.716291	0.662447	0.69755	0.649644	0.760429	-0.053844	-0.0187412	-0.0666475	0.0441378
20	0.5	2.5	25	0.663953	0.680786	0.649799	0.644357	0.71515	0.0168337	-0.0141539	-0.0195957	0.0511976
20	0.5	2.5	50	0.692771	0.617879	0.647681	0.746206	0.723256	-0.0748928	-0.0450905	0.0534349	0.0304849
20	0.5	2.5	100	0.770063	0.676436	0.63627	0.682095	0.646988	-0.0936265	-0.133793	-0.0879681	-0.123074
20	0.5	5	5	0.715271	0.765197	0.757942	0.737981	0.731067	0.0499263	0.0426714	0.0227096	0.0157964
20	0.5	5	10	0.803114	0.694366	0.695858	0.707375	0.827854	-0.108747	-0.107256	-0.0957383	0.02474
20	0.5	5	25	0.693365	0.670841	0.689994	0.683645	0.679903	-0.0225236	-0.00337087	-0.00971907	-0.013461
20	0.5	5	50	0.68488	0.702835	0.680555	0.724366	0.685439	0.0179546	-0.00432511	0.039486	0.00055852
20	0.5	5	100	0.755405	0.634859	0.746697	0.702127	0.68871	-0.120545	-0.00870769	-0.0532772	-0.0666949
20	0.5	10	5	0.722501	0.630349	0.73212	0.785158	0.746586	-0.0921521	0.00961821	0.0626563	0.0240844
20	0.5	10	10	0.747759	0.781865	0.734087	0.69569	0.705556	0.0341063	-0.0136716	-0.0520688	-0.0422026
20	0.5	10	25	0.710168	0.764447	0.705041	0.71843	0.688668	0.0542792	-0.00512663	0.0082619	-0.0215003
20	0.5	10	50	0.74399	0.66374	0.666715	0.721832	0.694342	-0.0802497	-0.0772754	-0.0221581	-0.049648
20	0.5	10	100	0.697511	0.67824	0.725331	0.710803	0.822081	-0.0192712	0.0278197	0.0132923	0.12457
20	0.5	25	5	0.709386	0.693717	0.744109	0.768075	0.735715	-0.0156695	0.0347224	0.0586889	0.0263283
20	0.5	25	10	0.755311	0.813859	0.747246	0.725978	0.719429	0.0585473	-0.00806539	-0.0293328	-0.0358818
20	0.5	25	25	0.731023	0.734015	0.790801	0.839567	0.714859	0.00299241	0.0597778	0.108544	-0.0161635
20	0.5	25	50	0.74479	0.802414	0.699038	0.709291	0.691488	0.0576235	-0.0457523	-0.0354992	-0.0533025
20	0.5	25	100	0.701365	0.72507	0.729635	0.765262	0.7346	0.0237047	0.0282697	0.0638974	0.0332354
20	0.5	50	5	0.767491	0.737063	0.756649	0.826142	0.764734	-0.0304272	-0.0108419	0.0586514	-0.00275641
20	0.5	50	10	0.771848	0.694801	0.798348	0.778703	0.8173	-0.0770475	0.0264998	0.00685515	0.0454516
20	0.5	50	25	0.755481	0.797243	0.707476	0.690789	0.723132	0.0417628	-0.0480049	-0.0646911	-0.032349
20	0.5	50	50	0.721524	0.633248	0.740191	0.688531	0.781439	-0.0882757	0.0186672	-0.0329932	0.0599147
20	0.5	50	100	0.712116	0.79654	0.738452	0.684372	0.756156	0.0844239	0.0263366	-0.0277438	0.0440401
20	1	2.5	5	0.551892	0.454163	0.539025	0.613269	0.568239	-0.0977297	-0.012867	0.0613771	0.0163469
20	1	2.5	10	0.551521	0.622976	0.679347	0.613069	0.590549	0.0714547	0.127826	0.0615485	0.0390281
20	1	2.5	25	0.566904	0.624276	0.541503	0.582092	0.594989	0.0573717	-0.025401	0.015188	0.028085
20	1	2.5	50	0.655708	0.584952	0.519504	0.596272	0.497038	-0.0707567	-0.136205	-0.059436	-0.158671
20	1	2.5	100	0.606522	0.615176	0.626533	0.504269	0.524661	0.00865398	0.0200105	-0.102254	-0.0818612
20	1	5	5	0.620583	0.614871	0.612623	0.601459	0.696668	-0.00571209	-0.00796029	-0.0191242	0.0760846
20	1	5	10	0.717122	0.65033	0.631724	0.679442	0.634551	-0.0667925	-0.0853986	-0.0376804	-0.0825709
20	1	5	25	0.619732	0.719977	0.67198	0.583535	0.638935	0.100245	0.0522486	-0.0361965	0.0192031
20	1	5	50	0.624418	0.614254	0.727885	0.558924	0.620658	-0.0101639	0.103468	-0.065494	-0.00375963
20	1	5	100	0.656312	0.702019	0.704322	0.644427	0.644799	0.0457073	0.04801	-0.0118853	-0.0115129
20	1	10	5	0.618194	0.653818	0.656207	0.675006	0.719071	0.0356241	0.0380124	0.056812	0.100877
20	1	10	10	0.722994	0.681093	0.760723	0.637442	0.739281	-0.0419008	0.0377295	-0.0855515	0.0162874
20	1	10	25	0.733217	0.696601	0.711576	0.653802	0.75099	-0.0366165	-0.0216409	-0.079415	0.0177723
20	1	10	50	0.765794	0.654134	0.653766	0.770347	0.649584	-0.11166	-0.112028	0.0045538	-0.11621
20	1	10	100	0.7437	0.75561	0.773032	0.622476	0.810472	0.0119096	0.0293317	-0.121225	0.0667717
20	1	25	5	0.73751	0.746378	0.764628	0.771661	0.737866	0.00886861	0.027118	0.0341515	0.000356427
20	1	25	10	0.765255	0.726837	0.745587	0.736298	0.700382	-0.0384176	-0.019668	-0.0289571	-0.0648734
20	1	25	25	0.766689	0.686495	0.841048	0.711399	0.698385	-0.0801939	0.0743593	-0.0552902	-0.0683039
20	1	25	50	0.749814	0.66807	0.69652	0.77749	0.755745	-0.0817447	-0.0532944	0.0276755	0.00593126
20	1	25	100	0.695314	0.714829	0.714473	0.768679	0.717942	0.0195152	0.0191588	0.0733653	0.0226275
20	1	50	5	0.785659	0.69245	0.760916	0.81248	0.715623	-0.0932089	-0.0247428	0.0268218	-0.0700352
20	1	50	10	0.766399	0.779157	0.798039	0.779527	0.754164	0.0127583	0.0316396	0.0131279	-0.0122354
20	1	50	25	0.734412	0.77839	0.784399	0.76362	0.783197	0.043978	0.0499861	0.0292073	0.0487846
20	1	50	50	0.713059	0.7468	0.750819	0.730077	0.683552	0.0337415	0.0377601	0.0170185	-0.0295071
20	1	50	100	0.762438	0.770013	0.73287	0.72334	0.765241	0.00757494	-0.0295687	-0.0390979	0.00280254
20	2	2.5	5	0.176754	0.142906	0.199843	0.18494	0.188238	-0.0338474	0.0230896	0.00818619	0.0114839
20	2	2.5	10	0.174049	0.244503	0.219461	0.157904	0.0948685	0.0704544	0.0454124	-0.0161452	-0.0791806
20	2	2.5	25	0.167079	0.206446	0.229714	0.158492	0.00722298	0.0393669	0.0626352	-0.00858668	-0.159856
20	2	2.5	50	0.239472	0.202491	0.188425	0.113859	0.0791514	-0.0369806	-0.0510466	-0.125613	-0.16032
20	2	2.5	100	0.12491	0.184579	0.127289	0.0365693	0.0318098	0.0596689	0.00237855	-0.0883411	-0.0931006
20	2	5	5	0.44131	0.347484	0.273927	0.339547	0.316453	-0.0938261	-0.167383	-0.101763	-0.124857
20	2	5	10	0.29334	0.400537	0.309349	0.33539	0.49551	0.107197	0.0160088	0.0420505	0.20217
20	2	5	25	0.408113	0.388384	0.310165	0.465815	0.262968	-0.0197293	-0.097948	0.0577022	-0.145146
20	2	5	50	0.446558	0.407002	0.394823	0.167305	0.209774	-0.039556	-0.0517354	-0.279253	-0.236784
20	2	5	100	0.32249	0.30533	0.355667	0.205255	0.0843054	-0.0171593	0.0331769	-0.117234	-0.238184
20	2	10	5	0.573608	0.377507	0.465697	0.444797	0.556666	-0.196101	-0.107912	-0.128811	-0.0169426
20	2	10	10	0.571369	0.521918	0.571363	0.583296	0.687386	-0.0494504	-5.3291e-06	0.0119275	0.116018
20	2	10	25	0.60133	0.479783	0.53155	0.533739	0.498843	-0.121547	-0.06978	-0.067591	-0.102488
20	2	10	50	0.569242	0.590162	0.541296	0.520534	0.481398	0.0209197	-0.0279462	-0.0487083	-0.0878443
20	2	10	100	0.514411	0.52815	0.53921	0.423218	0.354958	0.0137389	0.024799	-0.0911932	-0.159453
20	2	25	5	0.644343	0.46957	0.559364	0.711825	0.734729	-0.174773	-0.0849792	0.0674818	0.0903864
20	2	25	10	0.72699	0.53523	0.577249	0.724838	0.627417	-0.19176	-0.149741	-0.00215232	-0.0995728
20	2	25	25	0.719873	0.648522	0.637756	0.739833	0.572649	-0.0713517	-0.082117	0.0199597	-0.147224
20	2	25	50	0.64398	0.726328	0.647045	0.705361	0.656181	0.0823474	0.00306444	0.0613806	0.0122003
20	2	25	100	0.627549	0.681813	0.698426	0.651874	0.590009	0.0542633	0.0708769	0.0243251	-0.0375407
20	2	50	5	0.741171	0.503789	0.662032	0.792606	0.723046	-0.237382	-0.0791387	0.0514351	-0.0181245
20	2	50	10	0.734884	0.533865	0.616565	0.696362	0.737857	-0.201019	-0.118319	-0.0385214	0.00297364
20	2	50	25	0.725503	0.740124	0.761786	0.695834	0.738979	0.0146208	0.0362838	-0.0296686	0.0134766
20	2	50	50	0.728007	0.722096	0.625442	0.742486	0.733138	-0.00591114	-0.102564	0.0144788	0.00513107
20	2	50	100	0.732941	0.717737	0.755696	0.747706	0.761268	-0.0152033	0.0227555	0.0147651	0.0283267
20	3	2.5	5	0.031033	0.0241945	0.0392985	0.0132405	0.00678195	-0.00683851	0.00826549	-0.0177925	-0.024251
20	3	2.5	10	0.0248186	0.0327884	0.0339896	0.00823243	0.00699395	0.00796981	0.00917097	-0.0165862	-0.0178247
20	3	2.5	25	0.0143624	0.0299079	0.0258196	0.00544068	0.00130021	0.0155455	0.0114572	-0.00892176	-0.0130622
20	3	2.5	50	0.0037907	0.0118303	0.00904192	0.00296021	-0.00231397	0.00803962	0.00525122	-0.000830494	-0.00610467
20	3	2.5	100	0.0142492	-0.00339979	0.00847549	0.00410007	0.000335439	-0.017649	-0.00577374	-0.0101492	-0.0139138
20	3	5	5	0.100336	0.058287	0.0731077	0.0592777	0.0555327	-0.0420492	-0.0272285	-0.0410585	-0.0448035
20	3	5	10	0.0696937	0.0965396	0.0503676	0.0546772	0.0624605	0.0268459	-0.0193261	-0.0150165	-0.00723316
20	3	5	25	0.0534968	0.0742708	0.0511535	0.0266102	0.0130817	0.0207741	-0.00234324	-0.0268866	-0.040415
20	3	5	50	0.0476394	0.0536229	0.040209	0.00934384	0.0222616	0.00598348	-0.00743044	-0.0382956	-0.0253779
20	3	5	100	0.0389438	0.0514676	0.0413913	0.00237112	0.0100135	0.0125239	0.0024475	-0.0365727	-0.0289303
20	3	10	5	0.16584	0.0979397	0.117926	0.219039	0.193275	-0.0678998	-0.0479138	0.0531993	0.0274355
20	3	10	10	0.162539	0.123985	0.140161	0.0977416	0.197813	-0.0385545	-0.0223785	-0.0647975	0.0352741
20	3	10	25	0.143542	0.122947	0.146329	0.0804433	0.139284	-0.020595	0.00278729	-0.0630984	-0.00425796
20	3	10	50	0.146687	0.134121	0.105191	0.0912958	0.0357981	-0.0125659	-0.0414963	-0.0553913	-0.110889
20	3	10	100	0.20703	0.112009	0.119315	0.126632	0.0298957	-0.0950208	-0.087715	-0.0803971	-0.177134
20	3	25	5	0.333268	0.23649	0.300774	0.410773	0.441808	-0.0967778	-0.0324941	0.0775053	0.10854
20	3	25	10	0.422037	0.331524	0.337021	0.468294	0.403699	-0.0905128	-0.085016	0.0462576	-0.0183382
20	3	25	25	0.38576	0.319108	0.505299	0.35171	0.354208	-0.066652	0.119539	-0.0340496	-0.0315521
20	3	25	50	0.394824	0.434937	0.414878	0.533708	0.33724	0.0401127	0.0200539	0.138884	-0.0575843
20	3	25	100	0.380082	0.410302	0.353085	0.415813	0.284759	0.0302195	-0.0269971	0.0357307	-0.0953235
20	3	50	5	0.525898	0.324502	0.484541	0.56093	0.472124	-0.201396	-0.0413563	0.0350322	-0.0537734
20	3	50	10	0.561756	0.351317	0.517773	0.51992	0.660784	-0.21044	-0.0439838	-0.0418364	0.099028
20	3	50	25	0.633196	0.530823	0.540406	0.619685	0.495956	-0.102373	-0.0927893	-0.0135106	-0.137239
20	3	50	50	0.530152	0.54812	0.508686	0.507962	0.594358	0.0179676	-0.0214664	-0.0221905	0.0642059
20	3	50	100	0.501696	0.622145	0.556037	0.545164	0.645723	0.120449	0.0543414	0.0434687	0.144028
30	0.5	2.5	5	0.561885	0.59425	0.538027	0.56378	0.524846	0.0323652	-0.0238571	0.00189501	-0.0370381
30	0.5	2.5	10	0.504389	0.549634	0.582082	0.49295	0.508373	0.0452448	0.0776925	-0.0114392	0.00398381
30	0.5	2.5	25	0.543514	0.61036	0.53798	0.570252	0.614691	0.0668462	-0.00553391	0.0267386	0.071177
30	0.5	2.5	50	0.612064	0.636832	0.544714	0.514021	0.565535	0.0247684	-0.0673494	-0.0980428	-0.0465283
30	0.5	2.5	100	0.594845	0.647102	0.660972	0.551955	0.444078	0.0522576	0.0661269	-0.0428898	-0.150767
30	0.5	5	5	0.577122	0.584387	0.677387	0.64516	0.63433	0.00726467	0.100265	0.0680378	0.0572072
30	0.5	5	10	0.688617	0.564018	0.678829	0.616798	0.61236	-0.124599	-0.00978745	-0.0718191	-0.076257
30	0.5	5	25	0.602615	0.661694	0.654405	0.622838	0.680985	0.0590796	0.0517907	0.0202231	0.0783701
30	0.5	5	50	0.589085	0.549442	0.660592	0.632856	0.651494	-0.0396436	0.0715065	0.0437703	0.0624084
30	0.5	5	100	0.651318	0.51896	0.632187	0.650312	0.584996	-0.132358	-0.0191306	-0.00100598	-0.0663215
30	0.5	10	5	0.618537	0.632056	0.661048	0.688488	0.670109	0.0135195	0.0425114	0.0699519	0.0515728
30	0.5	10	10	0.645443	0.646242	0.742955	0.579662	0.590042	0.00079898	0.0975121	-0.0657809	-0.0554005
30	0.5	10	25	0.593455	0.637552	0.708787	0.64672	0.700883	0.0440976	0.115333	0.0532658	0.107428
30	0.5	10	50	0.638407	0.706808	0.588097	0.68426	0.729841	0.0684007	-0.0503097	0.0458533	0.0914338
30	0.5	10	100	0.619921	0.652086	0.557342	0.650236	0.587719	0.0321647	-0.0625788	0.0303149	-0.0322024
30	0.5	25	5	0.696432	0.65968	0.663217	0.710986	0.760156	-0.0367519	-0.0332148	0.0145539	0.0637242
30	0.5	25	10	0.692615	0.65415	0.654597	0.684235	0.688316	-0.0384657	-0.0380183	-0.00838025	-0.00429959
30	0.5	25	25	0.70358	0.766176	0.668054	0.700758	0.584222	0.062596	-0.0355257	-0.00282241	-0.119358
30	0.5	25	50	0.70847	0.667106	0.644431	0.704087	0.697032	-0.0413644	-0.0640393	-0.00438371	-0.0114388
30	0.5	25	100	0.700036	0.619935	0.718914	0.629808	0.703685	-0.080101	0.0188775	-0.0702278	0.00364907
30	0.5	50	5	0.67467	0.648573	0.662986	0.662926	0.672757	-0.0260969	-0.0116843	-0.0117445	-0.00191318
30	0.5	50	10	0.726132	0.735595	0.705131	0.700143	0.682595	0.00946301	-0.0210018	-0.0259892	-0.0435375
30	0.5	50	25	0.750063	0.628437	0.701838	0.689574	0.616511	-0.121626	-0.0482247	-0.0604895	-0.133552
30	0.5	50	50	0.698344	0.699007	0.696542	0.683081	0.639494	0.000662391	-0.0018028	-0.0152635	-0.0588505
30	0.5	50	100	0.657442	0.692262	0.657461	0.630099	0.60118	0.0348203	1.90429e-05	-0.0273436	-0.0562618
30	1	2.5	5	0.42148	0.416651	0.389254	0.487886	0.418729	-0.00482925	-0.0322258	0.0664062	-0.00275137
30	1	2.5	10	0.501101	0.42173	0.442959	0.494655	0.400349	-0.0793709	-0.0581417	-0.00644517	-0.100751
30	1	2.5	25	0.401283	0.441707	0.448945	0.459579	0.277019	0.0404242	0.047662	0.0582965	-0.124264
30	1	2.5	50	0.428109	0.465534	0.396406	0.2785	0.214619	0.0374248	-0.0317025	-0.149608	-0.21349
30	1	2.5	100	0.455734	0.469727	0.357429	0.232395	0.179566	0.0139929	-0.0983054	-0.223339	-0.276168
30	1	5	5	0.521017	0.442689	0.556641	0.614167	0.528642	-0.0783274	0.0356247	0.0931506	0.00762535
30	1	5	10	0.538826	0.530106	0.588548	0.558707	0.535953	-0.00872042	0.0497222	0.0198805	-0.00287274
30	1	5	25	0.529739	0.513763	0.511668	0.557176	0.501394	-0.0159756	-0.0180704	0.0274373	-0.028345
30	1	5	50	0.512617	0.624845	0.59661	0.479521	0.390559	0.112227	0.0839928	-0.0330962	-0.122058
30	1	5	100	0.511691	0.619962	0.560815	0.407666	0.276584	0.108271	0.049124	-0.104025	-0.235106
30	1	10	5	0.6316	0.528118	0.636866	0.675272	0.625095	-0.103482	0.00526577	0.043672	-0.00650514
30	1	10	10	0.606881	0.593784	0.638583	0.583537	0.622161	-0.0130966	0.0317022	-0.0233434	0.0152804
30	1	10	25	0.584756	0.624407	0.658056	0.62962	0.638194	0.0396502	0.0732997	0.0448641	0.053438
30	1	10	50	0.629959	0.672738	0.591187	0.560367	0.542574	0.0427797	-0.0387713	-0.0695916	-0.0873844
30	1	10	100	0.6253	0.632393	0.602826	0.605394	0.441505	0.00709324	-0.022474	-0.0199058	-0.183795
30	1	25	5	0.67017	0.589718	0.586141	0.590729	0.675653	-0.080452	-0.0840293	-0.0794416	0.00548316
30	1	25	10	0.637507	0.633896	0.619029	0.652932	0.602405	-0.00361105	-0.0184783	0.0154248	-0.0351021
30	1	25	25	0.634194	0.681959	0.709426	0.608484	0.780199	0.0477652	0.0752322	-0.0257095	0.146006
30	1	25	50	0.747326	0.687774	0.699232	0.604568	0.689382	-0.0595517	-0.0480934	-0.142758	-0.0579431
30	1	25	100	0.67408	0.634157	0.618103	0.637519	0.644416	-0.0399222	-0.0559766	-0.0365607	-0.0296638
30	1	50	5	0.685903	0.730104	0.679671	0.618661	0.646707	0.0442013	-0.00623176	-0.0672424	-0.0391959
30	1	50	10	0.726589	0.716667	0.683946	0.682216	0.71334	-0.00992135	-0.0426423	-0.0443726	-0.0132487
30	1	50	25	0.639087	0.695596	0.673947	0.659871	0.657083	0.0565088	0.03486	0.0207842	0.0179954
30	1	50	50	0.690437	0.691991	0.62105	0.561635	0.720511	0.00155437	-0.0693865	-0.128801	0.0300739
30	1	50	100	0.749741	0.704729	0.712478	0.5893	0.701242	-0.0450126	-0.0372637	-0.160441	-0.0484998
30	2	2.5	5	0.072799	0.0932053	0.137535	0.0803084	0.0377219	0.0204063	0.0647359	0.0075094	-0.0350771
30	2	2.5	10	0.0839317	0.0825426	0.0879347	0.0578965	0.0451813	-0.00138903	0.00400306	-0.0260352	-0.0387503
30	2	2.5	25	0.0940289	0.0758006	0.0890447	0.0141781	0.00659961	-0.0182283	-0.00498419	-0.0798508	-0.0874293
30	2	2.5	50	0.0560072	0.0822945	0.0776092	0.0197753	0.00172323	0.0262873	0.021602	-0.0362319	-0.054284
30	2	2.5	100	0.0590155	0.0518608	0.00974057	0.007797	0.00333007	-0.00715464	-0.0492749	-0.0512185	-0.0556854
30	2	5	5	0.201037	0.143528	0.14664	0.179456	0.177424	-0.0575097	-0.0543973	-0.0215811	-0.0236137
30	2	5	10	0.215328	0.212842	0.182844	0.16609	0.250989	-0.00248648	-0.0324844	-0.049238	0.0356608
30	2	5	25	0.159495	0.227104	0.169963	0.0829433	0.029923	0.0676094	0.010468	-0.0765518	-0.129572
30	2	5	50	0.16377	0.132484	0.151913	0.105315	0.0215057	-0.0312859	-0.0118569	-0.0584552	-0.142264
30	2	5	100	0.178227	0.131545	0.203236	0.051857	0.0395511	-0.0466816	0.0250087	-0.12637	-0.138676
30	2	10	5	0.389127	0.315358	0.311885	0.239536	0.332868	-0.0737688	-0.0772423	-0.149591	-0.0562594
30	2	10	10	0.256851	0.266297	0.37923	0.325769	0.324426	0.0094457	0.122379	0.0689183	0.0675747
30	2	10	25	0.326842	0.36839	0.380204	0.319049	0.259863	0.0415479	0.0533622	-0.00779269	-0.0669791
30	2	10	50	0.303347	0.371215	0.378493	0.248572	0.142352	0.0678684	0.0751459	-0.0547745	-0.160995
30	2	10	100	0.384831	0.335356	0.282465	0.144644	0.139992	-0.0494754	-0.102366	-0.240187	-0.244839
30	2	25	5	0.504189	0.377658	0.46121	0.583105	0.469729	-0.126531	-0.0429792	0.0789164	-0.0344602
30	2	25	10	0.535595	0.469164	0.485706	0.601435	0.544373	-0.0664309	-0.0498886	0.0658398	0.00877863
30	2	25	25	0.517882	0.528383	0.52359	0.476972	0.477089	0.010501	0.00570765	-0.0409102	-0.0407936
30	2	25	50	0.556161	0.545803	0.585039	0.434096	0.479025	-0.0103573	0.0288786	-0.122065	-0.0771357
30	2	25	100	0.578373	0.46882	0.526604	0.430047	0.291832	-0.109552	-0.0517688	-0.148326	-0.286541
30	2	50	5	0.567617	0.359394	0.546768	0.654587	0.743522	-0.208223	-0.0208491	0.0869706	0.175905
30	2	50	10	0.591049	0.529655	0.555153	0.590082	0.649717	-0.0613933	-0.0358962	-0.000967045	0.0586686
30	2	50	25	0.659079	0.692584	0.592601	0.738063	0.64762	0.0335047	-0.0664781	0.0789835	-0.0114587
30	2	50	50	0.620639	0.601729	0.702107	0.597627	0.639752	-0.01891	0.0814683	-0.0230115	0.019113
30	2	50	100	0.632998	0.659068	0.716253	0.508711	0.601147	0.0260695	0.0832551	-0.124288	-0.0318514
30	3	2.5	5	0.0032345	0.00496782	0.00322553	0.0129799	0.000635407	0.00173332	-8.97273e-06	0.00974544	-0.0025991
30	3	2.5	10	0.00533132	0.00809158	0.0216324	0.00141869	-0.00553633	0.00276026	0.0163011	-0.00391263	-0.0108676
30	3	2.5	25	0.00190184	0.00795018	0.00745219	-0.00131881	0.00015254	0.00604835	0.00555036	-0.00322064	-0.0017493
30	3	2.5	50	0.00487576	0.00423536	-0.00030979	-0.0011113	-0.00111663	-0.000640404	-0.00518555	-0.00598706	-0.00599239
30	3	2.5	100	0.00120714	0.000914493	-0.00013154	-0.000486648	-0.000835128	-0.000292643	-0.00133868	-0.00169378	-0.00204226
30	3	5	5	0.0121668	0.040013	0.0338082	0.0325583	0.00022269	0.0278463	0.0216414	0.0203916	-0.0119441
30	3	5	10	0.0159725	0.0386698	0.0263015	0.0160636	0.00905737	0.0226972	0.010329	9.10604e-05	-0.00691516
30	3	5	25	0.00928684	0.00676495	0.0553562	0.00430287	0.00258536	-0.00252188	0.0460694	-0.00498396	-0.00670148
30	3	5	50	0.0205186	0.0123259	0.00710874	0.01147	9.53156e-05	-0.00819263	-0.0134098	-0.00904855	-0.0204232
30	3	5	100	0.00674878	0.00827625	0.0137346	-0.00556632	0.00248135	0.00152747	0.00698582	-0.0123151	-0.00426743
30	3	10	5	0.105137	0.0891242	0.0604215	0.0609055	0.0875868	-0.0160125	-0.0447151	-0.0442312	-0.0175499
30	3	10	10	0.0429841	0.102113	0.0513472	0.0236492	0.0727585	0.059129	0.00836317	-0.0193348	0.0297744
30	3	10	25	0.0456987	0.0272691	0.0981821	0.0167828	0.0189699	-0.0184296	0.0524834	-0.0289159	-0.0267289
30	3	10	50	0.0899058	0.0539173	0.0615052	0.0148254	0.00664153	-0.0359885	-0.0284006	-0.0750804	-0.0832643
30	3	10	100	0.0452096	0.0401579	0.0308531	0.00441876	0.00484191	-0.00505171	-0.0143565	-0.0407909	-0.0403677
30	3	25	5	0.145256	0.108956	0.110346	0.145776	0.169469	-0.0362998	-0.0349103	0.000519943	0.0242124
30	3	25	10	0.159556	0.15969	0.211532	0.168618	0.190625	0.000133385	0.0519758	0.00906137	0.0310686
30	3	25	25	0.233895	0.168971	0.192951	0.280022	0.14757	-0.064924	-0.0409436	0.0461267	-0.0863248
30	3	25	50	0.146796	0.221563	0.231055	0.191341	0.133671	0.0747673	0.0842591	0.0445448	-0.0131246
30	3	25	100	0.207418	0.211552	0.149739	0.077086	0.0801608	0.00413354	-0.057679	-0.130332	-0.127257
30	3	50	5	0.327615	0.143301	0.227242	0.37382	0.368908	-0.184314	-0.100373	0.046205	0.0412935
30	3	50	10	0.297501	0.191854	0.22908	0.379849	0.280505	-0.105647	-0.0684212	0.0823486	-0.0169961
30	3	50	25	0.259134	0.280693	0.367707	0.295599	0.305539	0.0215594	0.108574	0.0364654	0.0464053
30	3	50	50	0.256254	0.365819	0.409828	0.433864	0.3469	0.109565	0.153574	0.177609	0.0906455
30	3	50	100	0.375563	0.325266	0.328372	0.289192	0.149304	-0.0502974	-0.047191	-0.0863717	-0.22626

## Sheet: TableS8_EntropyMETABRIC
Table S8: METABRIC breast cancer subtype entropy estimates
Parameters				Results (Number of clusters)
Variable	Method	N(Genes)	%(Total Genes)	1	2	3	4	5	6	7	8
Subtype	K2	24360	100	0.931671	0.759211	0.658555	0.641619	0.584169	0.583856	0.577831	0.556734
Subtype	Ward's	1218	5	0.931671	0.785944	0.7494	0.65022	0.605764	0.576206	0.554826	0.551659
Subtype	Ward's	2436	10	0.931671	0.78531	0.75018	0.683248	0.67173	0.658467	0.618718	0.602882
Subtype	Ward's	6090	25	0.931671	0.749231	0.716982	0.693248	0.640418	0.62721	0.619406	0.608811
Subtype	Ward's	24360	100	0.931671	0.768811	0.753291	0.728601	0.679738	0.644494	0.60902	0.605945
Subtype	WPGMA	1218	5	0.931671	0.931107	0.761423	0.761019	0.757531	0.709465	0.707777	0.70771
Subtype	WPGMA	2436	10	0.931671	0.931107	0.770577	0.765901	0.765558	0.75378	0.753746	0.753145
Subtype	WPGMA	6090	25	0.931671	0.931107	0.926267	0.922529	0.908766	0.90846	0.754611	0.752355
Subtype	WPGMA	24360	100	0.931671	0.931107	0.924334	0.919577	0.768808	0.761222	0.760696	0.760614
Genotype	K2	24360	100	0.67595	0.549219	0.433477	0.426997	0.42605	0.425789	0.425295	0.413095
Genotype	Ward's	1218	5	0.67595	0.575341	0.54765	0.481566	0.469637	0.458825	0.45452	0.45141
Genotype	Ward's	2436	10	0.67595	0.575661	0.553466	0.517177	0.512793	0.501727	0.454953	0.440044
Genotype	Ward's	6090	25	0.67595	0.525592	0.522969	0.511612	0.484299	0.476603	0.476101	0.46408
Genotype	Ward's	24360	100	0.67595	0.540436	0.533974	0.5237	0.49526	0.483269	0.478823	0.478043
Genotype	WPGMA	1218	5	0.67595	0.675506	0.541708	0.541324	0.540767	0.509712	0.508625	0.508254
Genotype	WPGMA	2436	10	0.67595	0.675506	0.562973	0.562493	0.562074	0.558852	0.55879	0.55879
Genotype	WPGMA	6090	25	0.67595	0.675506	0.674735	0.67405	0.665447	0.665279	0.557827	0.557126
Genotype	WPGMA	24360	100	0.67595	0.675506	0.67509	0.674325	0.565822	0.565257	0.564869	0.56476
ERstatus	K2	24360	100	0.795242	0.507306	0.181557	0.180881	0.180568	0.180505	0.180352	0.177756
ERstatus	Ward's	1218	5	0.795242	0.568314	0.501816	0.309767	0.307686	0.28953	0.285857	0.282937
ERstatus	Ward's	2436	10	0.795242	0.563233	0.502687	0.42386	0.414198	0.412201	0.278708	0.273787
ERstatus	Ward's	6090	25	0.795242	0.367119	0.36711	0.333375	0.313486	0.312957	0.312462	0.29431
ERstatus	Ward's	24360	100	0.795242	0.405103	0.391074	0.360813	0.360274	0.334509	0.334483	0.334473
ERstatus	WPGMA	1218	5	0.795242	0.794199	0.422612	0.421998	0.421732	0.371055	0.369294	0.368379
ERstatus	WPGMA	2436	10	0.795242	0.794199	0.537778	0.537739	0.537423	0.530954	0.530832	0.530832
ERstatus	WPGMA	6090	25	0.795242	0.794199	0.79325	0.793249	0.784583	0.78439	0.547368	0.547366
ERstatus	WPGMA	24360	100	0.795242	0.794199	0.793742	0.792815	0.555401	0.554193	0.553296	0.55303
PRstatus	K2	24360	100	0.998221	0.861175	0.733342	0.71702	0.716408	0.715984	0.715949	0.690801
PRstatus	Ward's	1218	5	0.998221	0.884305	0.85529	0.782838	0.763677	0.745451	0.735503	0.729552
PRstatus	Ward's	2436	10	0.998221	0.8875	0.877704	0.819191	0.819057	0.812643	0.757581	0.720771
PRstatus	Ward's	6090	25	0.998221	0.790861	0.79084	0.785043	0.78004	0.768927	0.768913	0.759976
PRstatus	Ward's	24360	100	0.998221	0.816771	0.815586	0.810326	0.80999	0.798844	0.792991	0.792609
PRstatus	WPGMA	1218	5	0.998221	0.997677	0.836268	0.835934	0.835934	0.805711	0.803991	0.803948
PRstatus	WPGMA	2436	10	0.998221	0.997677	0.872038	0.871601	0.870477	0.867597	0.867475	0.867475
PRstatus	WPGMA	6090	25	0.998221	0.997677	0.996741	0.996734	0.983001	0.982547	0.869002	0.868739
PRstatus	WPGMA	24360	100	0.998221	0.997677	0.99757	0.996645	0.874907	0.874556	0.874054	0.873954
HER2status	K2	24360	100	0.54392	0.531476	0.413858	0.41112	0.410456	0.410045	0.4091	0.39707
HER2status	Ward's	1218	5	0.54392	0.528845	0.494709	0.46253	0.446876	0.427575	0.424491	0.422679
HER2status	Ward's	2436	10	0.54392	0.531176	0.507419	0.459267	0.459266	0.445007	0.412041	0.398665
HER2status	Ward's	6090	25	0.54392	0.501609	0.501582	0.497082	0.450388	0.435365	0.435304	0.411466
HER2status	Ward's	24360	100	0.54392	0.497169	0.496879	0.49336	0.411001	0.408898	0.402553	0.400383
HER2status	WPGMA	1218	5	0.54392	0.543822	0.499674	0.499267	0.499267	0.476673	0.475632	0.475487
HER2status	WPGMA	2436	10	0.54392	0.543822	0.532099	0.53147	0.531141	0.530464	0.530464	0.530464
HER2status	WPGMA	6090	25	0.54392	0.543822	0.543344	0.54332	0.538847	0.538746	0.52353	0.522533
HER2status	WPGMA	24360	100	0.54392	0.543822	0.543803	0.543328	0.526837	0.526443	0.526337	0.526337

## Sheet: TableS9_EntropyTCGABRCA
Table S9: TCGA breast cancer subtype entropy estimates
Parameters				Results (Number of clusters)
Variable	Method	N(Genes)	%(Total Genes)	1	2	3	4	5	6	7	8
Subtype	K2	25729	100	0.733289	0.459306	0.39049	0.307725	0.303949	0.302608	0.301343	0.300086
Subtype	Ward's	1287	5	0.733289	0.465218	0.433996	0.335663	0.333198	0.320782	0.299202	0.295204
Subtype	Ward's	2573	10	0.733289	0.465218	0.41559	0.358215	0.354582	0.353079	0.338717	0.326249
Subtype	Ward's	6433	25	0.733289	0.466945	0.399504	0.340644	0.33138	0.322792	0.320959	0.313822
Subtype	Ward's	25729	100	0.733289	0.471018	0.430988	0.389699	0.368392	0.367738	0.35625	0.355099
Subtype	WPGMA	1287	5	0.733289	0.467121	0.463624	0.462792	0.458164	0.457613	0.427614	0.424788
Subtype	WPGMA	2573	10	0.733289	0.467121	0.459779	0.45352	0.448892	0.448344	0.443867	0.443819
Subtype	WPGMA	6433	25	0.733289	0.472396	0.471599	0.463773	0.459123	0.457498	0.456934	0.453074
Subtype	WPGMA	25729	100	0.733289	0.731973	0.46467	0.462779	0.46104	0.459268	0.456815	0.447926
Genotype	K2	25729	100	0.664036	0.527063	0.515333	0.460489	0.456104	0.452998	0.448154	0.446427
Genotype	Ward's	1287	5	0.664036	0.528755	0.516548	0.478093	0.476804	0.476226	0.461629	0.45976
Genotype	Ward's	2573	10	0.664036	0.528755	0.52127	0.482258	0.477335	0.475031	0.470554	0.468267
Genotype	Ward's	6433	25	0.664036	0.528472	0.521137	0.480708	0.472021	0.464556	0.46262	0.459498
Genotype	Ward's	25729	100	0.664036	0.531088	0.518668	0.496969	0.482493	0.477175	0.465759	0.463171
Genotype	WPGMA	1287	5	0.664036	0.530374	0.525701	0.525502	0.52256	0.522134	0.50129	0.500851
Genotype	WPGMA	2573	10	0.664036	0.530374	0.523071	0.515804	0.512862	0.51274	0.511701	0.511582
Genotype	WPGMA	6433	25	0.664036	0.528837	0.528179	0.520157	0.517202	0.515051	0.514949	0.514513
Genotype	WPGMA	25729	100	0.664036	0.661483	0.52854	0.527295	0.526061	0.52563	0.523739	0.515056
ERstatus	K2	25729	100	0.76933	0.432225	0.411045	0.307205	0.305981	0.303975	0.30372	0.303591
ERstatus	Ward's	1287	5	0.76933	0.438024	0.411158	0.361702	0.360751	0.360555	0.324616	0.323279
ERstatus	Ward's	2573	10	0.76933	0.438024	0.423342	0.344433	0.342977	0.342466	0.336692	0.336005
ERstatus	Ward's	6433	25	0.76933	0.43865	0.425009	0.338344	0.333935	0.32506	0.32482	0.323115
ERstatus	Ward's	25729	100	0.76933	0.43865	0.409567	0.378623	0.351691	0.350776	0.338975	0.338607
ERstatus	WPGMA	1287	5	0.76933	0.440843	0.432828	0.432707	0.429389	0.428885	0.405115	0.404499
ERstatus	WPGMA	2573	10	0.76933	0.440843	0.432702	0.418594	0.415275	0.415259	0.414613	0.414415
ERstatus	WPGMA	6433	25	0.76933	0.440121	0.439745	0.430173	0.426936	0.425368	0.425354	0.424936
ERstatus	WPGMA	25729	100	0.76933	0.769317	0.438149	0.436959	0.436704	0.436362	0.434693	0.425836
PRstatus	K2	25729	100	0.912717	0.647141	0.640978	0.532498	0.527396	0.527159	0.526084	0.524073
PRstatus	Ward's	1287	5	0.912717	0.648429	0.64334	0.584934	0.584835	0.5848	0.561115	0.559156
PRstatus	Ward's	2573	10	0.912717	0.648429	0.646576	0.565531	0.557022	0.555247	0.554908	0.554747
PRstatus	Ward's	6433	25	0.912717	0.647141	0.646313	0.5611	0.557374	0.552957	0.552225	0.550974
PRstatus	Ward's	25729	100	0.912717	0.653055	0.645406	0.616472	0.589886	0.589625	0.57132	0.570675
PRstatus	WPGMA	1287	5	0.912717	0.651938	0.642148	0.641836	0.6368	0.6368	0.609036	0.608719
PRstatus	WPGMA	2573	10	0.912717	0.651938	0.650023	0.63564	0.630604	0.630387	0.630127	0.630026
PRstatus	WPGMA	6433	25	0.912717	0.647299	0.64705	0.641589	0.636521	0.63651	0.63635	0.635923
PRstatus	WPGMA	25729	100	0.912717	0.912632	0.652233	0.650265	0.649569	0.64914	0.64809	0.635569
HER2status	K2	25729	100	0.666076	0.651332	0.649814	0.598339	0.592496	0.592494	0.580175	0.580116
HER2status	Ward's	1287	5	0.666076	0.650889	0.647963	0.58545	0.58529	0.585239	0.585099	0.583387
HER2status	Ward's	2573	10	0.666076	0.650889	0.649855	0.623414	0.61752	0.616449	0.615854	0.613585
HER2status	Ward's	6433	25	0.666076	0.651332	0.649392	0.624579	0.606803	0.596208	0.596156	0.593326
HER2status	Ward's	25729	100	0.666076	0.651332	0.650074	0.617658	0.602571	0.589184	0.578522	0.577391
HER2status	WPGMA	1287	5	0.666076	0.650665	0.646435	0.646113	0.645802	0.645298	0.613049	0.612732
HER2status	WPGMA	2573	10	0.666076	0.650665	0.640996	0.633159	0.632847	0.632734	0.631876	0.631766
HER2status	WPGMA	6433	25	0.666076	0.650216	0.649231	0.638252	0.637944	0.63765	0.637535	0.637152
HER2status	WPGMA	25729	100	0.666076	0.664657	0.6497	0.649489	0.648815	0.648386	0.644106	0.629399

[truncated: 4 more sheets: TableS10_BRCAscDiffResults, TableS11_BRCAscGSVAresults, TableS12_METABRICsurvival, TableS13_TranslationSurvival]
